# Supplementary material for: Pleiotropic function of the SQUAMOSA PROMOTER-BINDING PROTEIN-LIKE gene TaSPL14 in wheat plant architecture
Source: Planta. 2021 Jan 22;253(2):44. doi: 10.1007/s00425-020-03531-x (PMC7822796; doi:10.1007/s00425-020-03531-x)
Supplement: Supplementary file 3 — Supplementary file3 Suppl. Table S1 Accession numbers of SPL genes in rice and wheat. “*” indicates published TaSPL genes (Zhang et al. 2014) (XLSX 12 KB) [file 425_2020_3531_MOESM3_ESM.xlsx]

## Sheet: Sheet1
Suppl. Table S1. The accession number of SPL genes in rice and wheat
Gene name	Accession number
TaSPL1*-A	TraesCS7A02G208000
TaSPL1*-B	TraesCS7B02G115200
TaSPL1*-D	TraesCS7D02G210400
TaSPL3*-A	TraesCS6A02G110100
TaSPL3*-B	TraesCS6B02G138400
TaSPL3*-D	TraesCS6D02G098500
TaSPL4-A	TraesCS6A02G155300
TaSPL4-B	TraesCS6B02G183400
TaSPL4-D	TraesCS6D02G145200
TaSPL6*-A	TraesCS4A02G359500
TaSPL6*-B	TraesCS5B02G512800
TaSPL6*-D	TraesCS5D02G513300
TaSPL7-A	TraesCS2A02G413900
TaSPL7-B	TraesCS2B02G432700
TaSPL7-D	TraesCS2D02G410700
TaSPL8*-A	TraesCS2A02G502300
TaSPL8*-B	TraesCS2B02G530400
TaSPL8*-D	TraesCS2D02G502900
TaSPL9-A	TraesCS1A02G255300
TaSPL9-B	TraesCS1B02G266100
TaSPL9-D	TraesCS1D02G254700
TaSPL10-A	TraesCS7A02G494800
TaSPL10-D	TraesCS7D02G482200
TaSPL11-A	TraesCS7A02G494900
TaSPL11-B	TraesCS7B02G402400
TaSPL11-D	TraesCS7D02G482300
TaSPL13-A	TraesCS2A02G232400
TaSPL13-B	TraesCS2B02G250900
TaSPL13-D	TraesCS2D02G232800
TaSPL14-A	TraesCS5A02G265900
TaSPL14-B	TraesCS5B02G265600
TaSPL14-D	TraesCS5D02G273900
TaSPL15*-A	TraesCS7A02G249100
TaSPL15*-B	TraesCS7B02G142200
TaSPL15*-D	TraesCS7D02G248000
TaSPL16-A	TraesCS5A02G286700
TaSPL16-B	TraesCS5B02G286000
TaSPL16-D	TraesCS5D02G294400
TaSPL17*-A	TraesCS7A02G246500
TaSPL17*-B	TraesCS7B02G144900
TaSPL17*-D	TraesCS7D02G245200
TaSPL18-A	TraesCS7A02G260500
TaSPL18-B	TraesCS7B02G158500
TaSPL18-D	TraesCS7D02G261500
TaSPL20*-A	TraesCS7A02G495000
TaSPL20*-B	TraesCS7B02G402300
TaSPL20*-D	TraesCS7D02G482400
TaSPL21*-A	TraesCS6A02G152000
TaSPL21*-B	TraesCS6B02G180300
TaSPL21*-D	TraesCS6D02G142100
TaSPL22*-A	TraesCS7A02G495100
TaSPL22*-B	TraesCS7B02G402200
TaSPL22*-D	TraesCS7D02G482500
TaSPL23*-A	TraesCS3A02G432500
TaSPL23*-B	TraesCS3B02G468400
TaSPL23*-D	TraesCS3D02G425800
OsSPL1	LOC_Os01g18850.1
OsSPL2	LOC_Os01g69830.1
OsSPL3	LOC_Os02g04680.1
OsSPL4	LOC_Os02g07780.1
OsSPL5	LOC_Os02g08070.1
OsSPL6	LOC_Os03g61760.1
OsSPL7	LOC_Os04g46580.1
OsSPL8	LOC_Os04g56170.1
OsSPL9	LOC_Os05g33810.1
OsSPL10	LOC_Os06g44860.1
OsSPL11	LOC_Os06g45310.1
OsSPL12	LOC_Os06g49010.1
OsSPL13	LOC_Os07g32170.1
OsSPL14	LOC_Os08g39890.1
OsSPL15	LOC_Os08g40260.1
OsSPL16	LOC_Os08g41940.1
OsSPL17	LOC_Os09g31438.1
OsSPL18	LOC_Os09g32944.1
OsSPL19	LOC_Os11g30370.1
