# Supplementary material for: Pleiotropic function of the SQUAMOSA PROMOTER-BINDING PROTEIN-LIKE gene TaSPL14 in wheat plant architecture
Source: Planta. 2021 Jan 22;253(2):44. doi: 10.1007/s00425-020-03531-x (PMC7822796; doi:10.1007/s00425-020-03531-x)
Supplement: Supplementary file 4 — Supplementary file4 Suppl. Table S2 Gene primers used for 5'-RACE, RT-qPCR, vector construction and genomic DNA amplification (XLSX 13 KB) [file 425_2020_3531_MOESM4_ESM.xlsx]

## Sheet: Sheet1
Suppl. Table S2. The primers of genes for 5’RACE, RT-qPCR, vector constructions, genomic amplifications
Primer Name	Primer Sequence	Melting Temperature (℃)	Experiment
TaSPL14-out	CCATGTAGTTGCTGGCCATG	62.4	5'RACE
TaSPL14-inner	TGGACCTCGCTCATGACCG	65.8
TaSPL14-5A-L	ATGCACCACCACCAG	51.8	Chromosome Location and Expression Pattern of TaSPL14
TaSPL14-5A-R	ATGGACCTCGCTCATC	52
TaSPL14-5B-L	GTGGCCGGCCGTTCAGC	68.7
TaSPL14-5B-R	CTGCGGTGAGGGTGGTGT	63.3
TaSPL14-5D-L	GTCATGGCCAGCAACTACAT	58.6
TaSPL14-5D-R	TTCATCGCGTTGCTGGAA	62.5
gRNA	GGCCGAAGTTGAGCCCGTGG	71.4	TaSPL14 CRISPR/Cas9 vector construction
MT1T2-F	ATATATGGTCTCTGGCGGGTGGTGCCAGGCATGCGGGTT	85.8
MT1T2-F0	TGGGTGGTGCCAGGCATGCGGGTTTTAGAGCTAGAAATAGC	82.6
MT1T2-R0	AACCCACGGGCTCAACTTCGGCCGCTTCTTGGTGCC	86.9
MT1T2-R	ATTATTGGTCTCTAAACCCACGGGCTCAACTTCGGCC	79
CRISPR-TaSPL14-ABDL4	CAGTCCCTACGAGCGTTT	56.4	Identification of TaSPL14 knock-out plants
CRISPR-TaSPL14-ABDR5	GCGGCAGTAGTAGGTCTTG	56.1
TaERF1-L	CTCCTCAACTTCCCGCTCC	62.2	qRT-PCR of ethylene response genes
TaERF1-R	CGGGGCCTAGCTGACCAG	64.2
TaRAP2.11-L	CAAGATCCCCGGCCCCTC	67.3
TaRAP2.11-R	GTCCGGCCTGTACACCTC	59
TaTCP-L	CTGAGGACCCCGACCACTA	61.1
TaTCP-R	GGTGCGTCTGGTGGTGTT	60.6
TaRAP2-1A-L	TCTCCCCTTCCGGTCACA	62.7
TaRAP2-1A-R	AGATGAGATCGACGGCCC	61.2
TaEIN4-L	ATAAATCAATGCCGTGCGGG	65
TaEIN4-R	GAAGCTAAGGCCCATCTCCG	63.3
TaRAP2-1D-L	GGGCTGGAGGCGTTCCTG	66.6
TaRAP2-1D-R	CTGGATATGCCTGGCGAAAG	62.9
TaEIL1-L	GAGAACGTGCAGTGCCCG	64.1
TaEIL1-R	CCGGTCTCGTACATGCTCAT	61.1
TaSPL14-5B-L	GCTCTAGAACTAGTGGATCCGTCACTCACGCAACCCACTA	78.5	Constuction of pGEX6P-1 vector and Supper1300 vector
TaSPL14-5B-R	TTGATATCGAATTCCTGCAGGCGTGAGTGTGTGTGCTTTT	80.6
E-TaEIL1-L	GCCAAAACTTTTAGTACAACTTAAGTCTTT	60.3	Probes and competitive probes
E-TaEIL1-R	AAAGACTTAAGTTGTACTAAAAGTTTTGGC	60.3
E-TaRAP2-L	ATGACTTGATGCGGTACAATAATATTAAGC	63.5
E-TaRAP2-R	GCTTAATATTATTGTACCGCATCAAGTCAT	63.5
E-TaERF1-L	AGAAAAGAAAAAAGTACGATCATTCCTCGT	65.3
E-TaERF1-R	ACGAGGAATGATCGTACTTTTTTCTTTTCT	65.3
M-TaEIL1-L	GCCAAAACTTTTATGCAAACTTAAGTCTTT	63.9	Mutant competitive probes
M-TaEIL1-R	AAAGACTTAAGTTTGCATAAAAGTTTTGGC	63.9
M-TaRAP2-L	ATGACTTGATGCGTGCAAATAATATTAAGC	65.8
M-TaRAP2-R	GCTTAATATTATTTGCACGCATCAAGTCAT	65.8
M-TaERF1-L	AGAAAAGAAAAAATGCAGATCATTCCTCGT	67.5
M-TaERF1-R	ACGAGGAATGATCTGCATTTTTTCTTTTCT	67.5
TaEIL1-L	GCTCTAGAACTAGTGGATCCGTCACTCACGCAACCCACTA	78.5	Constuction of pGreen vector
TaEIL1-R	TTGATATCGAATTCCTGCAGGCGTGAGTGTGTGTGCTTTT	80.6
TaERF1-L	GCTCTAGAACTAGTGGATCCAGTCCGGCTTGACCTTTGAC	78
TaERF1-R	TTGATATCGAATTCCTGCAGGTTCGTTGAACTTTCCCGCC	81.6
TaRAP2.11-L	GCTCTAGAACTAGTGGATCCGCGGTTAAGGGGGAGAACAA	79.1
TaRAP2.11-R	TTGATATCGAATTCCTGCAGTCTGCCTTGGGATGTCATGT	80.1
