# Supplementary material for: Pleiotropic function of the SQUAMOSA PROMOTER-BINDING PROTEIN-LIKE gene TaSPL14 in wheat plant architecture
Source: Planta. 2021 Jan 22;253(2):44. doi: 10.1007/s00425-020-03531-x (PMC7822796; doi:10.1007/s00425-020-03531-x)
Supplement: Supplementary file 5 — Supplementary file5 Suppl. Table S3 GO analysis of differentially expressed genes (XLSX 14 KB) [file 425_2020_3531_MOESM5_ESM.xlsx]

## Sheet: Sheet1
Suppl. Table S3. GO analysis of differentially expressed genes.
ID	Description	GeneRatio	BgRatio	Pvalue	P.adjust	Qvalue	GeneID	Count	Group
GO:0010114	response to red light	7|150	104|20893	1.01427e-05	0.000850862	0.000693976	AT5G23120/AT1G09340/AT1G67090/AT3G22840/AT5G11260/AT2G46260/AT5G24120	7	molecular_function
GO:0009639	response to red or far red light	12|150	411|20893	4.292e-05	0.00270038	0.00220247	AT1G01060/AT5G23120/AT4G38180/AT1G09340/AT1G67090/AT2G37970/AT5G52470/AT3G22840/AT5G11260/AT2G46260/AT5G24120/AT5G18960	12	molecular_function
GO:0010218	response to far red light	6|150	99|20893	8.01467e-05	0.00355945	0.00290315	AT5G23120/AT1G09340/AT1G67090/AT3G22840/AT5G11260/AT5G24120	6	molecular_function
GO:0010016	shoot system morphogenesis	11|150	472|20893	0.000620291	0.00975667	0.00795769	AT3G55800/AT1G33811/AT4G38970/AT4G28080/AT1G09340/AT4G18810/AT3G24140/AT2G21050/AT5G55540/AT2G46260/AT1G56010	11	molecular_function
GO:0000096	sulfur amino acid metabolic process	9|150	337|20893	0.00075328	0.0116067	0.00946657	AT3G55800/AT4G38970/AT1G65860/AT1G23740/AT2G39470/AT2G43710/AT1G31812/AT3G45140/AT3G59760	9	molecular_function
GO:0044272	sulfur compound biosynthetic process	9|150	479|20893	0.00784412	0.0616908	0.0503159	AT3G55800/AT4G38970/AT1G65860/AT1G23740/AT2G39470/AT2G43710/AT1G31812/AT3G45140/AT3G59760	9	molecular_function
GO:0009694	jasmonic acid metabolic process	5|150	160|20893	0.00601217	0.0540379	0.0440742	AT4G38970/AT1G23740/AT5G57150/AT2G43710/AT3G45140	5	molecular_function
GO:0009695	jasmonic acid biosynthetic process	4|150	136|20893	0.0167714	0.0992181	0.0809238	AT4G38970/AT1G23740/AT2G43710/AT3G45140	4	molecular_function
GO:0009753	response to jasmonic acid	8|150	474|20893	0.0213246	0.115828	0.0944709	AT1G01060/AT3G55800/AT1G09340/AT5G57150/AT3G24140/AT2G43710/AT3G45140/AT1G08810	8	molecular_function
GO:0009856	pollination	7|150	343|20893	0.0120887	0.0787647	0.0642417	AT3G23270/AT1G09240/AT3G04080/AT1G25450/AT3G59760/AT3G57510/AT5G47470	7	molecular_function
GO:0019252	starch biosynthetic process	5|150	190|20893	0.0121016	0.0787647	0.0642417	AT3G55800/AT4G38970/AT3G56010/AT3G45140/AT4G26530	5	molecular_function
GO:0005982	starch metabolic process	5|150	233|20893	0.0266168	0.137309	0.111991	AT3G55800/AT4G38970/AT3G56010/AT3G45140/AT4G26530	5	molecular_function
GO:0009250	glucan biosynthetic process	5|150	288|20893	0.057006	0.235772	0.192299	AT3G55800/AT4G38970/AT3G56010/AT3G45140/AT4G26530	5	molecular_function
GO:0048868	pollen tube development	6|150	311|20893	0.0249985	0.131069	0.106902	AT3G23270/AT1G09240/AT1G25450/AT3G59760/AT3G57510/AT5G47470	6	molecular_function
GO:0009860	pollen tube growth	5|150	262|20893	0.0408932	0.187118	0.152616	AT3G23270/AT1G09240/AT3G59760/AT3G57510/AT5G47470	5	molecular_function
GO:0005984	disaccharide metabolic process	4|150	193|20893	0.0506435	0.223601	0.182373	AT3G55800/AT3G56010/AT3G45140/AT4G26530	4	molecular_function
GO:0000023	maltose metabolic process	4|150	152|20893	0.0241026	0.127255	0.103791	AT3G55800/AT3G56010/AT3G45140/AT4G26530	4	molecular_function
GO:0090626	plant epidermis morphogenesis	19|715	298|20893	0.00721388	0.112588	0.096185	AT2G36010/AT5G56040/AT1G80080/AT2G02820/AT1G50660/AT5G63930/AT5G07280/AT4G18640/AT1G17230/AT3G04290/AT1G48410/AT1G63700/AT4G24820/AT3G26810/AT4G05190/AT4G19600/AT5G06970/AT5G65930/AT5G55480	19	molecular_function
GO:0010073	meristem maintenance	21|715	285|20893	0.000861315	0.0907091	0.0774937	AT3G10040/AT1G50200/AT1G03620/AT5G56040/AT1G71695/AT4G08920/AT4G27010/AT5G58300/AT1G28440/AT1G48480/AT4G02680/AT4G11130/AT4G03210/AT2G44830/AT1G48410/AT2G38370/AT5G67200/AT3G06035/AT5G55480/AT1G10180/AT4G29040	21	molecular_function
GO:0035266	meristem growth	13|715	179|20893	0.00878876	0.122129	0.104336	AT3G10040/AT1G03620/AT5G56040/AT1G71695/AT4G08920/AT5G58300/AT1G28440/AT1G48480/AT4G03210/AT2G38370/AT3G06035/AT5G55480/AT4G29040	13	molecular_function
GO:0010014	meristem initiation	12|715	171|20893	0.0148379	0.147367	0.125897	AT3G10040/AT1G03620/AT4G02680/AT4G11130/AT4G32010/AT2G44830/AT1G48410/AT2G38370/AT5G67200/AT4G08150/AT4G20910/AT1G10180	12	molecular_function
GO:0010075	regulation of meristem growth	12|715	171|20893	0.0148379	0.147367	0.125897	AT3G10040/AT1G03620/AT5G56040/AT1G71695/AT4G08920/AT5G58300/AT1G28440/AT1G48480/AT4G03210/AT2G38370/AT3G06035/AT5G55480	12	molecular_function
GO:0010103	stomatal complex morphogenesis	11|715	149|20893	0.0136019	0.143807	0.122856	AT5G56040/AT1G80080/AT2G02820/AT5G63930/AT5G07280/AT1G17230/AT3G04290/AT1G63700/AT3G26810/AT4G05190/AT5G55480	11	molecular_function
GO:0009723	response to ethylene	20|715	353|20893	0.0196891	0.171621	0.146618	AT1G80840/AT3G12500/AT3G16770/AT5G19790/AT1G05710/AT2G15490/AT3G55950/AT4G01870/AT1G05840/AT1G30620/AT2G20900/AT2G27690/AT5G15310/AT2G27050/AT3G04580/AT1G57560/AT5G40770/AT3G23250/AT1G14000/AT4G17500	20	molecular_function
GO:0008283	cell proliferation	20|715	264|20893	0.000805162	0.0907091	0.0774937	AT2G36010/AT3G25520/AT1G80080/AT1G27880/AT1G68310/AT5G64610/AT1G76310/AT1G03780/AT1G26830/AT4G39860/AT5G14170/AT1G09450/AT4G05190/AT5G50320/AT4G19600/AT4G03100/AT2G29570/AT3G04740/AT5G66750/AT2G16390	20	molecular_function
GO:0051301	cell division	21|715	339|20893	0.00674317	0.109776	0.0937827	AT3G10220/AT2G36010/AT1G80080/AT2G28790/AT5G18700/AT3G23670/AT4G32010/AT1G48410/AT1G03780/AT4G39860/AT3G17360/AT4G24820/AT1G55540/AT5G40840/AT4G05190/AT5G40770/AT5G51750/AT4G32720/AT3G60240/AT4G03100/AT5G11040	21	molecular_function
GO:0042127	regulation of cell proliferation	9|715	118|20893	0.0201067	0.171621	0.146618	AT1G80080/AT1G68310/AT5G64610/AT1G03780/AT1G26830/AT5G14170/AT4G05190/AT4G19600/AT3G04740	9	molecular_function
GO:0051510	regulation of unidimensional cell growth	8|715	97|20893	0.0181381	0.171582	0.146584	AT3G04690/AT3G04710/AT1G64520/AT4G08920/AT1G30570/AT4G24820/AT5G12180/AT4G29040	8	molecular_function
GO:0022604	regulation of cell morphogenesis	8|715	102|20893	0.0237744	0.185525	0.158496	AT3G04690/AT3G04710/AT1G64520/AT4G08920/AT1G30570/AT4G24820/AT5G12180/AT4G29040	8	molecular_function
GO:0001558	regulation of cell growth	8|715	112|20893	0.0385173	0.231002	0.197347	AT3G04690/AT3G04710/AT1G64520/AT4G08920/AT1G30570/AT4G24820/AT5G12180/AT4G29040	8	molecular_function
GO:0007010	cytoskeleton organization	25|715	489|20893	0.0307879	0.21458	0.183318	AT1G52360/AT4G27640/AT5G54650/AT4G30160/AT1G51740/AT1G08660/AT1G28440/AT1G50660/AT5G10020/AT3G23670/AT4G18640/AT5G58290/AT5G67630/AT1G48410/AT1G03780/AT1G63700/AT3G05520/AT3G45980/AT1G09450/AT4G05190/AT5G06970/AT3G60240/AT4G03100/AT2G32730/AT5G55480	25	molecular_function
GO:0006006	glucose metabolic process	15|715	256|20893	0.0308232	0.21458	0.183318	AT1G52360/AT1G50200/AT4G27640/AT5G02500/AT2G21660/AT3G14100/AT5G58290/AT5G67630/AT1G20696/AT5G63860/AT3G12630/AT1G60710/AT2G32730/AT3G58730/AT4G29040	15	molecular_function
GO:0048443	stamen development	12|715	177|20893	0.0189626	0.171582	0.146584	AT5G56040/AT1G71695/AT1G02065/AT5G03870/AT1G80080/AT1G28440/AT4G21330/AT5G63930/AT5G07280/AT1G17230/AT3G28860/AT3G26810	12	molecular_function
GO:0048466	androecium development	12|715	177|20893	0.0189626	0.171582	0.146584	AT5G56040/AT1G71695/AT1G02065/AT5G03870/AT1G80080/AT1G28440/AT4G21330/AT5G63930/AT5G07280/AT1G17230/AT3G28860/AT3G26810	12	molecular_function
GO:0048653	anther development	7|715	87|20893	0.0295183	0.209181	0.178705	AT5G56040/AT1G71695/AT1G02065/AT5G03870/AT1G28440/AT4G21330/AT5G07280	7	molecular_function
GO:0048447	sepal morphogenesis	6|715	72|20893	0.0365618	0.226097	0.193157	AT1G65810/AT3G23670/AT3G05470/AT1G09450/AT4G20910/AT5G63540	6	molecular_function
GO:0048451	petal formation	6|715	72|20893	0.0365618	0.226097	0.193157	AT1G65810/AT3G23670/AT3G05470/AT1G09450/AT4G20910/AT5G63540	6	molecular_function
GO:0048453	sepal formation	6|715	72|20893	0.0365618	0.226097	0.193157	AT1G65810/AT3G23670/AT3G05470/AT1G09450/AT4G20910/AT5G63540	6	molecular_function
