# Supplementary material for: Pleiotropic function of the SQUAMOSA PROMOTER-BINDING PROTEIN-LIKE gene TaSPL14 in wheat plant architecture
Source: Planta. 2021 Jan 22;253(2):44. doi: 10.1007/s00425-020-03531-x (PMC7822796; doi:10.1007/s00425-020-03531-x)
Supplement: Supplementary file 6 — Supplementary file6 Suppl. Table S4 Genes differentially expressed between taspl14-#13-4 and wild-type plants (XLSX 1337 KB) [file 425_2020_3531_MOESM6_ESM.xlsx]

## Sheet: Differentially expressed genes
Suppl. Table S4. Differentially Expressed genes between TaSPL14 knock-out line (taspl14-#13-4) and wild tpye.
GeneName	baseMean	FoldChange	lfcSE	stat	pvalue	padj	V4.x	V2.x	V3.x	V4.x	V5	Function description2	start	end	direction	taspl14-#13-4-r1_L1_I338.txt	taspl14-#13-4-r2_L1_I339.txt	Fielder-r1_L1_I334.txt	Fielder-r2_L2_I350.txt	regulation
TraesCS3A02G282300	141.34	0.000574501	1.48616	-7.24375	4.36452e-13	9.41511e-11	AT1G13570	LOC_Os01g52970	OsFBX22 - F-box domain containing protein, expressed	AT1G13570		F-box/FBD/LRR-repeat protein At1g13570	510828475	510830070	+	0	0	322	198	down
TraesCS2D02G566400	125.515	0.000648914	1.49889	-7.06502	1.60595e-12	3.17112e-10	AT3G04380	13113	histone-lysine N-methyltransferase SUVR2, putative	AT3G04380	SUVR4	Histone-lysine N-methyltransferase SUVR4	635593638	635597381	-	0	0	218	219	down
TraesCS7A02G372700	107.936	0.000750733	1.50356	-6.90323	5.08339e-12	9.07089e-10							546025321	546026700	+	0	0	284	127	down
TraesCS7A02G184800	81.5996	0.000993301	1.51979	-6.56372	5.24821e-11	8.08392e-09							139098656	139099696	+	0	0	210	99	down
TraesCS7A02G466300	80.5174	0.00100703	1.5196	-6.55152	5.69549e-11	8.66568e-09	AT2G43610	LOC_Os04g09390	HEV3 - Hevein family protein precursor, expressed	AT2G43610		Chitinase family protein	663490553	663491128	+	0	0	202	101	down
TraesCS5D02G550100	64.9736	0.00125361	1.54125	-6.25447	3.98861e-10	5.15898e-08	AT1G21680	LOC_Os12g24330	expressed protein	AT1G21680		DPP6 N-terminal domain-like protein	556874933	556878075	-	0	0	115	112	down
TraesCS7A02G466400	116.215	0.00190354	1.48204	-6.09774	1.0758e-09	1.27617e-07	AT2G43620	LOC_Os04g09390	HEV3 - Hevein family protein precursor, expressed	AT2G43620		Chitinase family protein	663494582	663495181	+	1	0	265	162	down
TraesCS2A02G565800	41.6526	0.00195213	1.58466	-5.67993	1.34751e-08	1.31596e-06	AT5G45440	LOC_Os08g10440	NBS-LRR disease resistance protein, putative, expressed	AT5G45440		Probable disease resistance protein At5g45440	765172460	765175953	-	0	0	86	64	down
TraesCS7D02G122500	28.7282	0.00281772	1.65222	-5.12719	2.94104e-07	2.17693e-05	AT1G22900	LOC_Os10g18820	dirigent, putative, expressed	AT1G22900	DIR11	Dirigent protein 11	76725956	76727993	+	0	0	80	31	down
TraesCS2B02G617000	25.5765	0.003175	1.66698	-4.97849	6.40824e-07	4.4309e-05	AT1G43890	LOC_Os03g05280	ras-related protein, putative, expressed	AT1G43890	RABC1	Ras-related protein RABC1	793801819	793804037	+	0	0	58	36	down
TraesCSU02G061800	24.8703	0.00325496	1.68114	-4.91521	8.86857e-07	5.91771e-05	AT2G43611	LOC_Os12g24330	expressed protein	AT2G43611		DPP6 N-terminal domain-like protein	48204534	48207639	+	0	0	69	27	down
TraesCS2D02G489700	20.0041	0.0040865	1.76316	-4.50041	6.78237e-06	0.000361439	AT1G21681	LOC_Os05g25770	OsWRKY45 - Superfamily of TFs having WRKY and zinc finger domains, expressed	AT1G21681	WRKY70	Probable WRKY transcription factor 70	588676412	588677585	-	0	0	22	43	down
TraesCS1A02G189800	19.645	0.00413439	1.72974	-4.57764	4.70261e-06	0.000263539	AT2G43621	LOC_Os10g37690	inner membrane protein, putative, expressed	AT2G43621	OXA1	Mitochondrial inner membrane protein OXA1	343419126	343424719	-	0	0	44	28	down
TraesCS2A02G562000	18.1126	0.00447719	1.75382	-4.44926	8.61678e-06	0.000444015	AT5G45441	LOC_Os01g53370	anthocyanidin 5,3-O-glucosyltransferase, putative, expressed	AT5G45441	UGT88A1	UDP-glycosyltransferase 88A1	763332617	763334107	-	0	0	45	23	down
TraesCS2D02G566500	157.333	0.00563621	0.796793	-9.37641	6.82585e-21	3.98112e-18	AT2G01720	13113	dolichyl-diphosphooligosaccharide--protein glycosyltransferase 67 kDasubunit precursor, putative, expressed	AT2G01720	OST1B	Dolichyl-diphosphooligosaccharide--protein glycosyltransferase subunit 1B	635597912	635601654	-	2	2	374	208	down
TraesCS1D02G300700	14.3496	0.00565042	1.8277	-4.08569	4.39469e-05	0.00187422	AT3G56400	LOC_Os05g40060	OsWRKY48 - Superfamily of TFs having WRKY and zinc finger domains, expressed	AT3G56400	WRKY70	Probable WRKY transcription factor 70	398852072	398853105	-	0	0	36	18	down
TraesCS1A02G270900	13.5854	0.00597686	1.84527	-4.00288	6.25766e-05	0.00252188	AT5G17210	LOC_Os05g35930	expressed protein	AT5G17210		Protein of unknown function (DUF1218)	464901178	464908479	+	0	0	31	19	down
TraesCS7B02G089900	12.2141	0.00664747	1.88573	-3.83564	0.000125239	0.00464592							104321908	104323021	+	0	0	28	17	down
TraesCS1A02G041900	10.9957	0.00732235	2.01766	-3.5157	0.000438598	0.0134243		LOC_Os04g54759	expressed protein				22789350	22791257	-	0	0	43	4	down
TraesCS6B02G307400	90.3876	0.00735284	0.949294	-7.46606	8.26325e-14	1.98665e-11	AT5G27640	LOC_Os10g41960	eukaryotic translation initiation factor 3 subunit B, putative, expressed	AT5G27640	TIF3B1	Eukaryotic translation initiation factor 3 subunit B	551030907	551034918	-	0	3	182	140	down
TraesCS6B02G307500	29.6224	0.00751549	1.63009	-4.32853	1.50107e-05	0.000715762							551035316	551035636	-	0	1	50	52	down
TraesCS5D02G076600	10.5247	0.00772448	1.94879	-3.60036	0.00031778	0.0102429	AT3G01740	LOC_Os12g14080	expressed protein	AT3G01740		Mitochondrial ribosomal protein L37	76003971	76004360	+	0	0	22	16	down
TraesCS5A02G225600	10.4586	0.00774454	1.95614	-3.58491	0.000337192	0.0107706	AT1G80840	LOC_Os09g25060	OsWRKY76 - Superfamily of TFs having WRKY and zinc finger domains, expressed	AT1G80840	WRKY40	Probable WRKY transcription factor 40	441193880	441195193	+	0	0	28	12	down
TraesCS7B02G031100	10.4297	0.00780341	1.95481	-3.58177	0.000341269	0.0108788	AT1G69900	LOC_Os06g06660	expressed protein	AT1G69900		Actin cross-linking protein	29827181	29830046	-	0	0	20	17	down
TraesCS5D02G518710LC	10.3636	0.00782371	1.95711	-3.57565	0.00034936	0.0111199		LOC_Os08g32590	retrotransposon protein, putative, Ty1-copia subclass, expressed				487981151	487987161	-	0	0	26	13	down
TraesCS7A02G125500	10.2356	0.00791522	1.96493	-3.55287	0.000381046	0.0119831	AT1G22900	LOC_Os10g18820	dirigent, putative, expressed	AT1G22900	DIR11	Dirigent protein 11	80809190	80810892	+	0	0	27	12	down
TraesCSU02G231100	10.2026	0.00792646	1.97521	-3.53335	0.000410334	0.0127299	AT5G02790	LOC_Os03g17470	IN2-1 protein, putative, expressed	AT5G02790	GSTL3	Glutathione S-transferase L3	341935012	341936652	-	0	0	30	10	down
TraesCS5A02G208600	10.2396	0.00796564	1.9723	-3.53495	0.000407853	0.0126805		LOC_Os09g27090	OsFBLD9 - F-box, LRR and FBD domain containing protein				422037126	422040304	+	0	0	16	19	down
TraesCS4D02G315300	10.0125	0.00809362	1.97426	-3.5198	0.000431873	0.013259		LOC_Os03g03440	expressed protein				481069398	481071392	+	0	0	26	12	down
TraesCS4D02G089200	9.97951	0.00810525	1.98413	-3.50125	0.000463078	0.0140778	AT4G04570	LOC_Os11g11780	cysteine-rich receptor-like protein kinase 21 precursor, putative, expressed	AT4G04570	CRK40	Cysteine-rich receptor-like protein kinase 40	64615324	64617399	-	0	0	29	10	down
TraesCS2D02G011200	9.82249	0.0082688	1.97993	-3.49411	0.000475639	0.0143903	AT1G15780	LOC_Os04g03860	expressed protein	AT1G15780	MED15A	Mediator of RNA polymerase II transcription subunit 15a	5435307	5440674	+	0	0	22	14	down
TraesCS5D02G326700	9.63649	0.00850074	2.05716	-3.34355	0.000827145	0.0228919	AT3G15410	LOC_Os11g39320	LZ-NBS-LRR class, putative, expressed	AT3G15410		Leucine-rich repeat (LRR) family protein	419028928	419032572	+	0	0	7	23	down
TraesCS7D02G466100	9.60347	0.00851798	2.02954	-3.38759	0.000705086	0.0200241	AT1G35830	LOC_Os06g45570	VQ domain containing protein, putative, expressed	AT1G35830		VQ motif-containing protein	579961244	579961867	-	0	0	10	21	down
TraesCS1D02G165000	9.43435	0.00853538	2.074	-3.31356	0.000921162	0.0249996	AT5G17540	LOC_Os10g35950	transferase family protein, putative, expressed	AT5G17540		HXXXD-type acyl-transferase family protein	236091794	236093672	-	0	0	36	4	down
TraesCS2D02G098500	9.24431	0.00872367	2.04975	-3.3374	0.000845651	0.0232813		LOC_Os01g01950	hypothetical protein				50669742	50670335	+	0	0	32	6	down
TraesCS1B02G245800	9.18635	0.00886929	2.01824	-3.37768	0.000730996	0.0206574		LOC_Os05g30500	expressed protein				435042705	435043555	+	0	0	16	16	down
TraesCS2D02G275700	9.18635	0.00886929	2.01824	-3.37768	0.000730996	0.0206574	AT5G13920	LOC_Os02g35810	hypothetical protein	AT5G13920		GRF zinc finger / Zinc knuckle protein	345251877	345252490	+	0	0	16	16	down
TraesCS7A02G374200	8.83525	0.00921776	2.0362	-3.32058	0.0008983	0.0245164	AT1G34300	LOC_Os06g40030	S-locus-like receptor protein kinase, putative, expressed	AT1G34300		G-type lectin S-receptor-like serine/threonine-protein kinase At1g34300	547111704	547114139	-	0	0	16	15	down
TraesCS7A02G507200	8.70722	0.00934499	2.04115	-3.30284	0.00095712	0.0258086	AT5G10530	LOC_Os09g16950	cysteine-rich receptor-like protein kinase 25 precursor, putative, expressed	AT5G10530	LECRK91	L-type lectin-domain containing receptor kinase IX.1	694252172	694253260	-	0	0	17	14	down
TraesCS5D02G203200	8.54616	0.00949064	2.05023	-3.27733	0.00104792	0.0277454	AT1G70230	LOC_Os09g20850	expressed protein	AT1G70230	AXY4	Protein ALTERED XYLOGLUCAN 4	308344523	308345969	+	0	0	21	11	down
TraesCS1A02G434400	8.48416	0.0095947	2.05564	-3.26105	0.00110999	0.0290479							584971255	584972321	+	0	0	16	14	down
TraesCS4B02G248100	8.36016	0.00980007	2.12827	-3.13541	0.00171614	0.0410401	AT4G08350	LOC_Os04g35670	retrotransposon protein, putative, unclassified	AT4G08350	GTA02	Putative transcription elongation factor SPT5 homolog 1	513078430	513079167	-	0	0	6	20	down
TraesCS3B02G597000	8.19507	0.00989072	2.07389	-3.21122	0.00132173	0.0335904	AT3G26210	LOC_Os12g32850	cytochrome P450, putative, expressed	AT3G26210	CYP71B23	Cytochrome P450 71B23	819650047	819652336	+	0	0	21	10	down
TraesCS2B02G100700	22.1705	0.0100934	1.67909	-3.94884	7.85305e-05	0.00309133	AT1G22900	LOC_Os12g09700	Jacalin-like lectin domain containing protein, putative, expressed	AT1G22900	DIR11	Dirigent protein 11	61284331	61284936	-	1	0	48	32	down
TraesCS4B02G092000	8.00504	0.0101537	2.08428	-3.17704	0.00148785	0.0367384	AT1G52360	LOC_Os02g11830	coatomer subunit beta, putative, expressed	AT1G52360		Coatomer subunit beta'-2	95073866	95078556	-	0	0	17	12	down
TraesCS5D02G403700	7.91002	0.0102904	2.0932	-3.15428	0.00160895	0.0390099	AT3G02100	LOC_Os03g55030	UDP-glucoronosyl and UDP-glucosyl transferase domain containing protein, expressed	AT3G02100	UGT83A1	UDP-glycosyltransferase 83A1	469244695	469246286	+	0	0	15	13	down
TraesCS5A02G042400	7.94707	0.0103216	2.2929	-2.87766	0.00400636	0.0791347	AT4G11420	LOC_Os01g03070	transposon protein, putative, unclassified, expressed	AT4G11420	TIF3A1	Eukaryotic translation initiation factor 3 subunit A	38130301	38133040	+	0	0	1	22	down
TraesCS3A02G082900	7.81096	0.0103454	2.11522	-3.11781	0.00182198	0.0430483	AT2G45510	LOC_Os04g48460	cytochrome P450, putative, expressed	AT2G45510	CYP704A2	cytochrome P450, family 704, subfamily A, polypeptide 2	53414168	53416181	-	0	0	24	7	down
TraesCS5D02G398800	7.91405	0.010361	2.18643	-3.01528	0.00256742	0.0561145	AT3G47570	LOC_Os11g10310	receptor-like protein kinase 2 precursor, putative, expressed	AT3G47570		Probable LRR receptor-like serine/threonine-protein kinase At3g47570	464697749	464701262	-	0	0	4	20	down
TraesCS6B02G132600	7.71595	0.0104864	2.11384	-3.11061	0.00186703	0.0437679		LOC_Os07g36930	expressed protein				129447735	129448337	+	0	0	22	8	down
TraesCS7B02G000500	7.55489	0.0106748	2.15446	-3.04005	0.00236542	0.0527426	AT2G02220	LOC_Os07g01710	phytosulfokine receptor precursor, putative, expressed	AT2G02220	PSKR1	Phytosulfokine receptor 1	120989	122107	+	0	0	26	5	down
TraesCS4A02G001100	7.59598	0.0107999	2.31448	-2.82259	0.00476373	0.0905453	AT3G04690	LOC_Os05g20150	TKL_IRAK_CrRLK1L-1.11 - The CrRLK1L-1 subfamily has homology to the CrRLK1L homolog, expressed	AT3G04690	ANX1	Receptor-like protein kinase ANXUR1	899048	901726	+	0	0	1	21	down
TraesCS2D02G392900	7.49692	0.0108948	2.14096	-3.04546	0.00232324	0.0520231	AT4G10500	LOC_Os04g49210	naringenin,2-oxoglutarate 3-dioxygenase, putative, expressed	AT4G10500		2-oxoglutarate (2OG) and Fe(II)-dependent oxygenase superfamily protein	500791842	500793605	-	0	0	10	15	down
TraesCS5D02G201700	7.36485	0.0109774	2.14518	-3.03439	0.00241022	0.0534953	AT5G10190	LOC_Os09g20520	transporter-related, putative	AT5G10190		Major facilitator superfamily protein	305776693	305778263	+	0	0	22	7	down
TraesCS5D02G167100	7.36889	0.0110737	2.14416	-3.02996	0.00244584	0.0541334	AT1G68960	LOC_Os05g05760	expressed protein	AT1G68960		Protein of unknown function (DUF295)	260494153	260494680	+	0	0	11	14	down
TraesCS4A02G076900	7.23682	0.0111595	2.16373	-2.99742	0.00272279	0.0585549	AT5G06730	LOC_Os03g13180	peroxidase precursor, putative, expressed	AT5G06730	PER54	Peroxidase 54	75842129	75843359	-	0	0	23	6	down
TraesCS7A02G495300	7.2038	0.0111858	2.1954	-2.95262	0.0031509	0.0655033		LOC_Os03g21600	expressed protein				685578791	685579534	+	0	0	26	4	down
TraesCS7B02G024400	7.30689	0.0112087	2.19092	-2.95731	0.00310335	0.0647499	AT1G22900	LOC_Os10g18820	dirigent, putative, expressed	AT1G22900	DIR11	Dirigent protein 11	23410987	23412673	+	0	0	6	17	down
TraesCS2D02G043200	122.849	0.0112219	1.7094	-3.78937	0.000151028	0.00545173		LOC_Os01g25160	jacalin-like lectin domain containing protein				15583182	15583813	+	6	0	266	177	down
TraesCS1B02G328200	19.9029	0.0112269	1.70897	-3.78995	0.00015068	0.00544227	AT3G20475	LOC_Os05g41880	mutS domain V family protein, expressed	AT3G20475	MSH5	DNA mismatch repair protein MSH5	554985582	554994834	+	1	0	52	23	down
TraesCS4A02G201800	7.24085	0.0112582	2.14895	-3.01211	0.00259441	0.0566257	AT5G10530	LOC_Os08g02996	receptor-like kinase, putative, expressed	AT5G10530	LECRK91	L-type lectin-domain containing receptor kinase IX.1	491687825	491690070	+	0	0	12	13	down
TraesCS5B02G498700	7.21187	0.0113691	2.23059	-2.89553	0.00378523	0.0758694	AT3G53960	LOC_Os03g60850	peptide transporter PTR2, putative, expressed	AT3G53960	NPF5	Protein NRT1/ PTR FAMILY 5.7	665539677	665541533	+	0	0	4	18	down
TraesCS6A02G111000	7.14583	0.0114257	2.16589	-2.97872	0.00289457	0.0613282	AT1G75880	LOC_Os06g24404	GDSL-like lipase/acylhydrolase, putative, expressed	AT1G75880	EXL1	GDSL esterase/lipase EXL1	80514254	80517721	-	0	0	10	14	down
TraesCS6B02G075200	7.14583	0.0114257	2.16589	-2.97872	0.00289457	0.0613282	AT1G77450	LOC_Os07g12340	NAC domain-containing protein 67, putative, expressed	AT1G77450	anac032	NAC domain containing protein 32	51579577	51580434	-	0	0	10	14	down
TraesCS2D02G365700	7.11281	0.0114487	2.15555	-2.99166	0.00277462	0.0593619	AT5G23850	LOC_Os04g45140	DTA2, putative, expressed	AT5G23850		Arabidopsis thaliana protein of unknown function (DUF821)	470396513	470398709	-	0	0	13	12	down
TraesCS2D02G120300	6.88976	0.0118257	2.17657	-2.94129	0.00326845	0.0673249	AT3G25490	LOC_Os10g06140	OsWAK105 - OsWAK receptor-like protein kinase, expressed	AT3G25490	WAKL16	Putative wall-associated receptor kinase-like 16	69531737	69533314	+	0	0	12	12	down
TraesCS4A02G350900	6.88976	0.0118257	2.17657	-2.94129	0.00326845	0.0673249	AT5G15710	LOC_Os10g05540	OsFBX373 - F-box domain containing protein, expressed	AT5G15710		F-box/kelch-repeat protein At5g15710	626987932	626990304	-	0	0	12	12	down
TraesCS2D02G195900	6.82372	0.0118729	2.18087	-2.93286	0.00335859	0.0688215	AT5G41040	LOC_Os11g31090	transferase family protein, putative, expressed	AT5G41040	HHT1	Omega-hydroxypalmitate O-feruloyl transferase	142473236	142475611	-	0	0	18	8	down
TraesCS3B02G446900	6.82372	0.0118729	2.18087	-2.93286	0.00335859	0.0688215	AT1G21760	LOC_Os09g15560	OsFBX314 - F-box domain containing protein, expressed	AT1G21760	SKIP32	F-box protein 7	686126377	686127725	-	0	0	18	8	down
TraesCS7D02G111100	6.69972	0.0122011	2.21501	-2.86989	0.00410616	0.080701	AT1G67730	LOC_Os06g19530	oxidoreductase, short chain dehydrogenase/reductase family, putative, expressed	AT1G67730	KCR1	Very-long-chain 3-oxoacyl-CoA reductase 1	66871687	66872976	-	0	0	8	14	down
TraesCS5A02G438900	6.63369	0.0122537	2.19471	-2.89361	0.0038084	0.0762528	AT4G15630	LOC_Os11g42960	integral membrane protein TIGR01569 containing protein, expressed	AT4G15630		CASP-like protein 1E1	620400300	620401010	+	0	0	14	10	down
TraesCS5D02G070100	6.6047	0.0123957	2.24361	-2.82314	0.00475563	0.0904187	AT5G28540	LOC_Os12g05760	DnaK family protein, putative, expressed	AT5G28540	MED37A	Mediator of RNA polymerase II transcription subunit 37a	67959607	67960941	-	0	0	6	15	down
TraesCS5A02G052400	6.18758	0.0131514	2.24117	-2.78812	0.00530156	0.0980173	AT5G10530	LOC_Os12g41530	cysteine-rich receptor-like protein kinase 8 precursor, putative, expressed	AT5G10530	LECRK91	L-type lectin-domain containing receptor kinase IX.1	47539213	47541588	-	0	0	12	10	down
TraesCS7D02G453900	129.949	0.0133546	1.83913	-3.38559	0.000710263	0.0201529	AT2G43570	LOC_Os04g09390	HEV3 - Hevein family protein precursor, expressed	AT2G43570	CHI	chitinase, putative	573475110	573475706	+	0	8	257	202	down
TraesCS1A02G024200	16.161	0.013835	1.76692	-3.49508	0.00047392	0.0143451		LOC_Os11g38380	hypothetical protein				11819476	11825123	-	0	1	29	27	down
TraesCS3B02G480800	14.8966	0.0150715	1.79022	-3.38061	0.000723248	0.0204789	AT1G13060	LOC_Os06g06030	peptidase, T1 family, putative, expressed	AT1G13060	PBE1	Proteasome subunit beta type-5-A	728759034	728760328	+	1	0	39	17	down
TraesCS7B02G479700	25.105	0.0180155	1.32821	-4.36273	1.28452e-05	0.000628687	AT1G73040	LOC_Os12g14440	Jacalin-like lectin domain containing protein, putative, expressed	AT1G73040	JAL19	Jacalin-related lectin 19	734058331	734060611	+	2	0	68	27	down
TraesCS2D02G156710LC	12.0139	0.0186686	1.86246	-3.08369	0.0020445	0.0470182		LOC_Os07g45180	transposon protein, putative, unclassified				84929435	84934479	-	0	1	23	19	down
TraesCS7A02G215800	11.9809	0.0186877	1.8615	-3.08449	0.00203903	0.0469536	AT2G31880	LOC_Os06g18000	protein kinase domain containing protein, expressed	AT2G31880	SOBIR1	Leucine-rich repeat receptor-like serine/threonine/tyrosine-protein kinase SOBIR1	182122282	182123748	-	0	1	26	17	down
TraesCS5A02G388800	11.6418	0.0193246	1.89679	-3.00161	0.00268559	0.0579583	AT3G47570	LOC_Os11g10310	receptor-like protein kinase 2 precursor, putative, expressed	AT3G47570		Probable LRR receptor-like serine/threonine-protein kinase At3g47570	585198444	585201874	-	1	0	37	9	down
TraesCS2A02G021700	11.4978	0.0193395	1.91064	-2.97927	0.00288938	0.0612802	AT5G13930	LOC_Os07g34190	chalcone and stilbene synthases, putative, expressed	AT5G13930	CHS	Chalcone synthase	10465069	10466373	+	0	1	38	8	down
TraesCS3A02G044200	11.6339	0.0193652	1.89447	-3.00369	0.00266726	0.0576618	AT4G39720	LOC_Os03g26990	VQ domain containing protein, putative, expressed	AT4G39720		VQ motif-containing protein	23866681	23867710	-	0	1	15	23	down
TraesCS7B02G164800	11.4728	0.0195974	1.88519	-3.00934	0.00261814	0.0569071	AT4G16050			AT4G16050		Aminotransferase-like, plant mobile domain family protein	227592699	227593705	-	0	1	19	20	down
TraesCS5D02G136310LC	11.4847	0.0196595	1.8804	-3.01459	0.00257331	0.0562236		LOC_Os11g45295	retrotransposon protein, putative, unclassified				111943893	111947172	+	1	0	30	13	down
TraesCS6A02G012600	11.1507	0.0200666	1.89016	-2.98338	0.00285081	0.060586	AT5G07990	LOC_Os10g16974	cytochrome P450, putative, expressed	AT5G07990	CYP75B1	Flavonoid 3'-monooxygenase	5861573	5863417	+	0	1	27	14	down
TraesCS6D02G360200	11.1997	0.0202371	1.8856	-2.98413	0.0028439	0.060499	AT5G18220	LOC_Os06g39060	glucan endo-1,3-beta-glucosidase precursor, putative, expressed	AT5G18220		O-Glycosyl hydrolases family 17 protein	452077277	452078734	+	1	0	24	16	down
TraesCS6A02G102900	10.4775	0.0212503	1.94976	-2.84977	0.00437503	0.0848993		LOC_Os07g36930	expressed protein				71948665	71949975	+	0	1	35	7	down
TraesCS2D02G009000	10.4485	0.0214146	1.9188	-2.88997	0.00385282	0.0769952	AT2G36770	LOC_Os02g11700	cytokinin-O-glucosyltransferase 3, putative, expressed	AT2G36770	UGT73C4	UDP-glycosyltransferase 73C4	5079369	5080937	+	0	1	27	12	down
TraesCS2D02G373900	10.2455	0.0222816	1.93473	-2.83657	0.00456004	0.0877059	AT1G65730	LOC_Os04g44300	transposon protein, putative, unclassified, expressed	AT1G65730	YSL7	Probable metal-nicotianamine transporter YSL7	477269994	477273571	+	1	0	15	19	down
TraesCS7A02G374100	10.0844	0.0225796	1.93021	-2.83328	0.00460725	0.088452	AT3G14470	LOC_Os11g45050	NBS-LRR disease resistance protein, putative, expressed	AT3G14470	RPPL1	Putative disease resistance RPP13-like protein 1	547102980	547105976	-	1	0	19	16	down
TraesCS2A02G531400	18.5585	0.0244288	1.39305	-3.84426	0.000120915	0.00450409	AT4G10270	LOC_Os04g54300	wound induced protein, putative, expressed	AT4G10270		Wound-responsive family protein	748535018	748535269	+	1	1	34	30	down
TraesCS2D02G571200	72.2602	0.0249568	0.705992	-7.54176	4.63667e-14	1.15898e-11	AT1G77610	LOC_Os04g59550	phosphate/phosphate translocator, putative, expressed	AT1G77610	UDP-GALT1	UDP-galactose transporter 1	637649965	637651991	+	3	5	165	96	down
TraesCS3B02G270600	17.7193	0.0261024	1.48626	-3.53886	0.000401864	0.0125252	AT3G46940	LOC_Os03g46640	deoxyuridine 5-triphosphate nucleotidohydrolase, putative, expressed	AT3G46940	DUT	Deoxyuridine 5'-triphosphate nucleotidohydrolase	436375518	436376606	-	2	0	16	39	down
TraesCS2D02G572000	33.2248	0.0277284	1.04867	-4.93242	8.1218e-07	5.46573e-05	AT4G38830	LOC_Os11g39420	jacalin-like lectin domain containing protein, expressed	AT4G38830	CRK26	Cysteine-rich receptor-like protein kinase 26	638144339	638148384	+	4	0	63	52	down
TraesCS3D02G539400	15.5727	0.0287335	1.47919	-3.46211	0.000535951	0.015962	AT4G13850	LOC_Os01g74340	RNA recognition motif containing protein, putative, expressed	AT4G13850	RBG2	Glycine-rich RNA-binding protein 2, mitochondrial	611408366	611409476	+	0	2	38	19	down
TraesCS4A02G497400	14.2793	0.0317587	1.48852	-3.3434	0.000827587	0.022894		LOC_Os12g16080	expressed protein				743389534	743391626	-	1	1	40	14	down
TraesCS3A02G070700	14.1594	0.0323753	1.50087	-3.29741	0.000975818	0.026223							42793181	42794166	+	1	1	19	27	down
TraesCS5D02G248600	13.4452	0.0336941	1.63382	-2.99383	0.00275501	0.0591335	AT2G36800	LOC_Os03g24430	cytokinin-O-glucosyltransferase 3, putative	AT2G36800	UGT73C5	UDP-glycosyltransferase 73C5	355607639	355609171	+	0	2	8	32	down
TraesCS5B02G400510LC	13.2141	0.034045	1.54295	-3.16045	0.00157527	0.0383705		LOC_Os01g32420	retrotransposon protein, putative, unclassified				433641921	433642865	+	0	2	29	18	down
TraesCS5D02G080200	106.136	0.0347433	0.576676	-8.40528	4.26836e-17	1.54519e-14		LOC_Os12g34440	expressed protein				80295182	80298895	-	13	3	255	130	down
TraesCS7D02G037400	12.784	0.0357838	1.51743	-3.16625	0.00154419	0.0377743		LOC_Os06g02410	expressed protein				18926453	18927228	+	1	1	27	18	down
TraesCS3B02G597900	12.615	0.035974	1.6422	-2.92102	0.00348882	0.0710281	AT4G32940	LOC_Os01g37910	vacuolar-processing enzyme precursor, putative, expressed	AT4G32940	GAMMA-VPE	Vacuolar-processing enzyme gamma-isozyme	819930084	819934420	-	0	2	9	29	down
TraesCS2B02G351200	18.0452	0.0372366	1.34493	-3.52965	0.000416108	0.0128799	AT2G17180	LOC_Os04g39520	ZOS4-08 - C2H2 zinc finger protein	AT2G17180	ZAT2	Zinc finger protein ZAT2	499539707	499541161	+	0	3	56	14	down
TraesCS6B02G000900	11.5036	0.0396135	1.59631	-2.9179	0.00352393	0.071627	AT2G16630	LOC_Os02g01190	POEI25 - Pollen Ole e I allergen and extensin family protein precursor, expressed	AT2G16630		Pollen Ole e 1 allergen and extensin family protein	608754	609999	-	1	1	37	8	down
TraesCS1A02G442300	11.1606	0.0414401	1.59264	-2.88378	0.00392927	0.0781265	AT5G07990	LOC_Os10g17260	cytochrome P450, putative, expressed	AT5G07990	CYP75B1	Flavonoid 3'-monooxygenase	590995643	590997413	-	1	1	15	21	down
TraesCS5A02G248000	10.9825	0.0426474	1.6225	-2.80517	0.00502895	0.0942217	AT4G40080	LOC_Os09g29300	clathrin assembly protein, putative, expressed	AT4G40080		Putative clathrin assembly protein At4g40080	461911646	461912647	-	2	0	22	16	down
TraesCS2D02G395700	15.0334	0.0455554	1.3561	-3.28607	0.00101595	0.0270935	AT1G12480	LOC_Os04g48530	C4-dicarboxylate transporter/malic acid transport protein domain containing protein, expressed	AT1G12480	SLAC1	Guard cell S-type anion channel SLAC1	506791040	506792960	-	1	2	44	13	down
TraesCS5D02G002000	39.6591	0.0457658	0.912826	-4.87452	1.09074e-06	7.09769e-05		LOC_Os11g06630	ribosome inactivating protein, putative				2251491	2252724	-	0	8	71	63	down
TraesCS2A02G570900	25.6019	0.0459579	1.13944	-3.89978	9.62814e-05	0.00369578	AT4G36945	LOC_Os04g59310	phospholipase C, putative, expressed	AT4G36945		PLC-like phosphodiesterases superfamily protein	768120434	768123058	+	4	1	20	57	down
TraesCS2A02G563400	125.355	0.0505177	0.502603	-8.56952	1.03919e-17	4.09115e-15	AT4G38830	LOC_Os11g39420	jacalin-like lectin domain containing protein, expressed	AT4G38830	CRK26	Cysteine-rich receptor-like protein kinase 26	764089915	764094116	-	20	7	231	193	down
TraesCS2B02G517400	74.7895	0.0526159	0.601515	-7.06276	1.63227e-12	3.21301e-10	AT3G56400	LOC_Os05g25770	OsWRKY45 - Superfamily of TFs having WRKY and zinc finger domains, expressed	AT3G56400	WRKY70	Probable WRKY transcription factor 70	712318276	712319750	+	8	9	191	81	down
TraesCS5D02G140900	12.6128	0.0549624	1.40686	-2.97501	0.00292977	0.0619283	AT4G15550	LOC_Os11g04860	anthocyanin 5-O-glucosyltransferase, putative, expressed	AT4G15550	UGT75D1	UDP-glycosyltransferase 75D1	224760245	224761756	-	1	2	30	15	down
TraesCS2B02G329500	151.745	0.0581394	0.420513	-9.7603	1.66656e-22	1.23502e-19	AT3G14460	LOC_Os11g39330	NB-ARC domain containing protein, putative	AT3G14460		Putative disease resistance protein At3g14460	473755542	473777206	+	13	25	322	204	down
TraesCS2A02G565600	38.6045	0.0603828	0.824577	-4.91127	9.04881e-07	6.02521e-05	AT1G22540	LOC_Os04g59480	POT family protein, expressed	AT1G22540	NPF5	Protein NRT1/ PTR FAMILY 5.10	765052906	765056417	-	3	7	61	65	down
TraesCS3B02G135500	61.7146	0.0605969	0.651617	-6.20704	5.39934e-10	6.80187e-08	AT3G10040	LOC_Os01g21590	homeodomain, putative, expressed	AT3G10040		sequence-specific DNA binding transcription factors	118136625	118138253	+	6	10	102	101	down
TraesCS4B02G105400	18.1299	0.065928	1.17811	-3.32987	0.000868856	0.023868		LOC_Os09g04550	retrotransposon protein, putative, unclassified				535871696	535873014	-	4	1	29	30	down
TraesCS2D02G239500	28.3732	0.066021	0.969082	-4.04603	5.20941e-05	0.00215457	AT3G03940	LOC_Os07g07560	CK1_CaseinKinase_1a.6 - CK1 includes the casein kinase 1 kinases, expressed	AT3G03940		Protein kinase family protein	254977139	254983782	-	2	6	36	53	down
TraesCS7D02G155900	63.0286	0.0669296	0.629905	-6.19333	5.89048e-10	7.37656e-08		LOC_Os02g34920	apomixis-related protein Pca21, putative				104225092	104227656	-	6	12	117	94	down
TraesCS7D02G380500	17.2256	0.0688841	1.26121	-3.0603	0.00221118	0.0500835	AT4G25000	LOC_Os06g49970	alpha-amylase precursor, putative, expressed	AT4G25000	AMY1	Alpha-amylase 1	493559805	493561757	+	4	1	58	9	down
TraesCS2D02G121600	20.3503	0.0702616	1.07731	-3.5562	0.000376262	0.0118504							70795474	70796410	-	4	2	38	30	down
TraesCS5D02G145800	26.1476	0.0711714	0.990342	-3.84974	0.000118245	0.00441246	AT2G40740	LOC_Os11g02540	OsWRKY50 - Superfamily of TFs having WRKY and zinc finger domains, expressed	AT2G40740	WRKY55	WRKY transcription factor 55	232453702	232455752	-	1	7	56	34	down
TraesCS3D02G510300	172.867	0.0715263	0.443192	-8.58631	8.9811e-18	3.5805e-15	AT4G02890	LOC_Os04g53620	ubiquitin family protein, putative, expressed	AT4G02890	UBQ14	Polyubiquitin 11	595274134	595276931	-	11	42	349	238	down
TraesCS2D02G103600	26.6406	0.0717059	0.957196	-3.97177	7.13404e-05	0.00283874	AT5G24910	LOC_Os07g48330	cytochrome P450, putative, expressed	AT5G24910	CYP714A1	Cytochrome P450 714A1	56070439	56073032	+	6	2	61	32	down
TraesCS5B02G145300	16.2834	0.0743359	1.26391	-2.96683	0.00300888	0.0632186	AT2G40740	LOC_Os11g02540	OsWRKY50 - Superfamily of TFs having WRKY and zinc finger domains, expressed	AT2G40740	WRKY55	WRKY transcription factor 55	272438831	272441093	+	4	1	16	33	down
TraesCS5A02G093600	18.0559	0.0774735	1.23116	-2.99729	0.00272393	0.0585549	AT5G47910	LOC_Os12g35610	respiratory burst oxidase, putative, expressed	AT5G47910	RBOHD	Respiratory burst oxidase homolog protein D	130083315	130087608	-	0	6	28	30	down
TraesCS5A02G146500	33.4978	0.0797191	0.910565	-4.00733	6.14094e-05	0.00248278	AT2G40740	LOC_Os11g02540	OsWRKY50 - Superfamily of TFs having WRKY and zinc finger domains, expressed	AT2G40740	WRKY55	WRKY transcription factor 55	323021383	323023478	+	10	1	76	40	down
TraesCS2B02G474800	19.9991	0.0819477	1.11161	-3.24678	0.00116717	0.0303675	AT5G47060	LOC_Os04g49670	DUF581 domain containing protein	AT5G47060		Protein of unknown function (DUF581)	671910105	671910704	+	1	6	53	19	down
TraesCS5D02G191400	13.8848	0.0859548	1.24896	-2.83459	0.00458846	0.0881819	AT5G10530	LOC_Os09g16950	cysteine-rich receptor-like protein kinase 25 precursor, putative, expressed	AT5G10530	LECRK91	L-type lectin-domain containing receptor kinase IX.1	294290045	294292102	-	2	3	29	18	down
TraesCS2D02G483000	27.0675	0.0883316	0.899383	-3.89259	9.91812e-05	0.00379091	AT4G15550	LOC_Os11g04860	anthocyanin 5-O-glucosyltransferase, putative, expressed	AT4G15550	UGT75D1	UDP-glycosyltransferase 75D1	584897154	584898632	+	4	6	58	34	down
TraesCS5B02G021800	41.4773	0.0884028	0.812327	-4.30832	1.64499e-05	0.000776166	AT3G62760	LOC_Os01g27210	glutathione S-transferase, putative, expressed	AT3G62760	GSTF13	Glutathione S-transferase F13	20670843	20671754	-	13	2	92	50	down
TraesCS5D02G263000	27.0324	0.0900486	0.949718	-3.65704	0.000255148	0.00855337		LOC_Os01g66230	csAtPR5, putative, expressed				368980340	368983289	+	8	2	67	28	down
TraesCS4A02G384800	53.3107	0.0908868	0.649643	-5.32567	1.00579e-07	8.29251e-06	AT3G53480	LOC_Os02g32690	pleiotropic drug resistance protein 15, putative, expressed	AT3G53480	ABCG37	ABC transporter G family member 37	662278609	662291897	+	12	8	101	75	down
TraesCS4B02G071600	53.5987	0.0947571	0.636232	-5.34337	9.12344e-08	7.56165e-06	AT5G09380	LOC_Os04g32350	RNA polymerase III RPC4 domain containing protein, expressed	AT5G09380		RNA polymerase III RPC4	66157928	66160498	-	11	10	114	67	down
TraesCS3A02G406000	27.1354	0.0978839	0.887333	-3.77849	0.000157779	0.00565975	AT1G01720	LOC_Os01g66120	No apical meristem protein, putative, expressed	AT1G01720	NAC002	NAC domain-containing protein 2	650056083	650058053	+	5	6	62	31	down
TraesCS2B02G560800	29.3187	0.0982909	0.89606	-3.73502	0.000187704	0.00653952	AT4G10270	LOC_Os04g54300	wound induced protein, putative, expressed	AT4G10270		Wound-responsive family protein	753950057	753950323	+	5	7	85	22	down
TraesCS6B02G278700	21.5362	0.0987254	1.12809	-2.96115	0.0030649	0.0640962	AT4G19940	LOC_Os05g08460	OsFBX164 - F-box domain containing protein, expressed	AT4G19940		F-box protein At4g19940	504073263	504074799	-	1	8	69	12	down
TraesCS5A02G356300	21.9024	0.0995175	1.02027	-3.26276	0.00110331	0.0288971	AT5G17230	LOC_Os09g38320	phytoene synthase, chloroplast precursor, putative, expressed	AT5G17230	PSY1	Phytoene synthase, chloroplastic	558683014	558684572	+	3	6	28	39	down
TraesCS2D02G373100	28.9088	0.10169	0.92432	-3.56776	0.000360046	0.0114196	AT1G65730	LOC_Os04g44330	transposon protein, putative, unclassified, expressed	AT1G65730	YSL7	Probable metal-nicotianamine transporter YSL7	476837378	476840789	-	6	6	28	57	down
TraesCS2B02G467600	44.943	0.102476	0.745153	-4.4107	1.03036e-05	0.000519635	AT5G45860	LOC_Os04g50700	pathogenesis-related Bet v I family protein, putative, expressed	AT5G45860	PYL11	Abscisic acid receptor PYL11	663332441	663333016	+	6	13	57	80	down
TraesCS3D02G458600	379.666	0.105345	0.254434	-12.7609	2.71143e-37	1.06746e-33	AT1G50200	LOC_Os10g10244	alanyl-tRNA synthetase, putative, expressed	AT1G50200	ALATS	Alanine--tRNA ligase	563864335	563868977	-	84	80	858	433	down
TraesCS2D02G143900	20.4661	0.105718	1.09893	-2.94987	0.00317909	0.065938	AT3G21840	LOC_Os07g25670	hypothetical protein	AT3G21840	ASK7	SKP1-like protein 7	85250850	85251731	-	1	8	28	35	down
TraesCS6D02G145500	16.0491	0.106211	1.13315	-2.85488	0.00430537	0.0838315	AT3G04220	LOC_Os03g26260	NB-ARC domain containing protein	AT3G04220		Disease resistance protein (TIR-NBS-LRR class) family	115793449	115815846	-	3	4	32	21	down
TraesCS1D02G103200	25.2738	0.10895	1.00799	-3.17291	0.00150919	0.0371835	AT3G14360	LOC_Os05g06140	lipase, putative, expressed	AT3G14360		alpha/beta-Hydrolases superfamily protein	92959598	92963416	-	10	1	47	35	down
TraesCS2D02G476800	17.8724	0.109689	1.07032	-2.97901	0.00289177	0.0613103	AT5G59310	LOC_Os12g02300	LTPL26 - Protease inhibitor/seed storage/LTP family protein precursor, expressed	AT5G59310	LTP4	Non-specific lipid-transfer protein 4	579060097	579060574	-	4	4	36	23	down
TraesCS5B02G287700	40.6717	0.114123	0.720328	-4.3471	1.37951e-05	0.000667913	AT3G07680	LOC_Os08g42050	emp24/gp25L/p24 family protein, putative, expressed	AT3G07680		Transmembrane emp24 domain-containing protein p24beta2	473641050	473642524	-	7	12	85	50	down
TraesCS7A02G518700	83.3116	0.115656	0.505535	-6.15603	7.45888e-10	9.05269e-08	AT2G04230	LOC_Os07g12540	expressed protein	AT2G04230		F-box/FBD/LRR-repeat protein At2g04230	702610792	702614624	+	22	17	171	104	down
TraesCS3D02G401200	44.1842	0.117585	0.712481	-4.33446	1.46119e-05	0.000699395	AT1G01720	LOC_Os01g66120	No apical meristem protein, putative, expressed	AT1G01720	NAC002	NAC domain-containing protein 2	515776427	515777951	+	13	8	111	42	down
TraesCS7B02G124900	22.4453	0.117997	1.05691	-2.91717	0.00353225	0.07175		LOC_Os09g32310	expressed protein				146047146	146052877	+	1	10	57	21	down
TraesCS2B02G235200	24.0836	0.119967	1.09887	-2.78402	0.00536893	0.0989393		LOC_Os05g26070	cyclin, putative, expressed				235051127	235051792	+	0	12	43	34	down
TraesCS3D02G520000	33.7362	0.124151	0.787853	-3.8203	0.000133289	0.00491273		LOC_Os01g73800	expressed protein				602453591	602458165	-	7	10	81	34	down
TraesCS2D02G252900	25.2716	0.128943	0.902049	-3.27609	0.00105253	0.0278101	AT4G21065	LOC_Os07g05560	conserved hypothetical protein	AT4G21065	PCMP-H28	Pentatricopeptide repeat-containing protein At4g21065	304970428	304972218	+	7	6	39	39	down
TraesCS6D02G189400	26.2769	0.129759	0.9913	-2.97195	0.00295913	0.0624441	AT2G04790	LOC_Os02g37600	expressed protein	AT2G04790		unknown protein; Has 45 Blast hits to 45 proteins in 15 species: Archae - 0; Bacteria - 0; Metazoa - 0; Fungi - 0; Plants - 43; Viruses - 0; Other Eukaryotes - 2 (source: NCBI BLink).	262272110	262272948	+	1	13	54	32	down
TraesCS4B02G338200	59.2004	0.134627	0.758912	-3.81198	0.000137857	0.00506038	AT2G33420	LOC_Os03g04560	expressed protein	AT2G33420		Protein of unknown function (DUF810)	630642428	630645805	-	28	3	89	92	down
TraesCS2D02G333600	27.771	0.135729	0.858197	-3.35727	0.00078715	0.0219603	AT5G14220	LOC_Os04g39780	AMP-binding enzyme family protein, expressed	AT5G14220	PPOX2	Protoporphyrinogen oxidase 2, chloroplastic/mitochondrial	427112885	427121532	-	7	8	42	43	down
TraesCS2A02G489500	52.9736	0.135848	0.638873	-4.50783	6.54948e-06	0.000351407	AT3G56400	LOC_Os05g25770	OsWRKY45 - Superfamily of TFs having WRKY and zinc finger domains, expressed	AT3G56400	WRKY70	Probable WRKY transcription factor 70	723358877	723360045	-	9	20	110	63	down
TraesCS5D02G013500	27.179	0.135946	0.939763	-3.06343	0.00218817	0.0496337		LOC_Os05g05330	expressed protein				7562165	7570263	+	2	13	46	39	down
TraesCS3B02G126300	42.1046	0.136753	0.704759	-4.07282	4.64467e-05	0.00196401							118537557	118537913	-	9	14	67	63	down
TraesCS2D02G377700	23.7192	0.137165	0.913133	-3.13866	0.00169723	0.0406805	AT1G27930	LOC_Os11g29780	plant-specific domain TIGR01627 family protein, expressed	AT1G27930		Protein of unknown function (DUF579)	482174234	482175310	-	6	7	51	27	down
TraesCS2D02G558200	27.0789	0.137243	0.883514	-3.24295	0.001183	0.0306331	AT3G04710	LOC_Os01g09384	ankyrin repeat domain containing protein, putative, expressed	AT3G04710	TPR10	ankyrin repeat family protein	631240176	631247592	-	4	11	58	31	down
TraesCS3D02G464600	228.502	0.138744	0.323242	-8.8154	1.19259e-18	5.21675e-16		LOC_Os01g73670	expressed protein				568493787	568496752	+	46	81	445	289	down
TraesCS7A02G512900	32.2424	0.143741	0.914707	-3.0594	0.00221778	0.050215		LOC_Os07g36830	OsFBX250 - F-box domain containing protein				699936090	699938567	+	16	2	79	30	down
TraesCS5B02G254400	26.2716	0.144568	0.874984	-3.18883	0.0014285	0.0355938		LOC_Os01g66230	csAtPR5, putative, expressed				437177584	437180792	+	7	8	40	40	down
TraesCS5A02G274100	52.085	0.145213	0.618932	-4.49769	6.86973e-06	0.000365477	AT1G21240	LOC_Os02g56630	OsWAK24 - OsWAK receptor-like protein kinase	AT1G21240	WAK3	Wall-associated receptor kinase 3	482902191	482904566	-	14	16	111	59	down
TraesCS2D02G007000	112.038	0.14585	0.478534	-5.80407	6.47235e-09	6.66165e-07	AT5G23960	LOC_Os07g11790	terpene synthase, putative, expressed	AT5G23960	TPS21	Alpha-humulene/(-)-(E)-beta-caryophyllene synthase	3750204	3760428	+	38	26	152	182	down
TraesCS3D02G118300	56.5037	0.146438	0.664272	-4.17244	3.01353e-05	0.00133678	AT1G21200	LOC_Os01g21590	homeodomain, putative, expressed	AT1G21200		sequence-specific DNA binding transcription factors	72252014	72253630	+	14	19	161	38	down
TraesCS2B02G509000	47.2141	0.146456	0.681525	-4.06656	4.77117e-05	0.00200357		LOC_Os10g32190	conserved hypothetical protein				56191747	56195313	-	18	9	76	69	down
TraesCS3D02G063100	57.8261	0.146529	0.641978	-4.31595	1.58921e-05	0.00075323	AT1G66930	LOC_Os01g02800	receptor-like kinase ARK1AS, putative, expressed	AT1G66930		Protein kinase superfamily protein	27879069	27884090	+	9	25	138	56	down
TraesCS2D02G375700	24.4662	0.148049	0.974169	-2.82892	0.00467048	0.0891496	AT5G54140	LOC_Os04g44110	hydrolase, putative, expressed	AT5G54140	ILL3	IAA-amino acid hydrolase ILR1-like 3	480160211	480162884	-	11	3	31	41	down
TraesCS2D02G087700	33.3137	0.148447	0.915153	-3.00712	0.00263732	0.0572055	AT5G01710	LOC_Os07g49210	helicase conserved C-terminal domain containing protein, expressed	AT5G01710		methyltransferases	37828139	37829614	-	17	2	45	54	down
TraesCS2D02G289800	38.8958	0.149011	0.724338	-3.79175	0.000149587	0.00541523	AT2G27830	LOC_Os04g33310	expressed protein	AT2G27830		unknown protein; BEST Arabidopsis thaliana protein match is: unknown protein (TAIR:AT4G22758.1); Has 131 Blast hits to 131 proteins in 17 species: Archae - 0; Bacteria - 0; Metazoa - 0; Fungi - 0; Plants - 131; Viruses - 0; Other Eukaryotes - 0 (sou /.../CBI BLink).	371924687	371925718	-	8	15	70	52	down
TraesCS2D02G016800	58.0691	0.150013	0.676932	-4.04301	5.27703e-05	0.00217825	AT3G09220	LOC_Os10g20610	laccase-15 precursor, putative, expressed	AT3G09220	LAC7	Laccase-7	8219663	8224087	+	7	28	143	53	down
TraesCS6D02G346800	48.5985	0.150883	0.667258	-4.08912	4.33016e-05	0.00185171	AT5G50140	LOC_Os06g19010	cadmium tolerance factor, putative, expressed	AT5G50140		Ankyrin repeat family protein	445852115	445854860	+	10	19	73	74	down
TraesCS5B02G065000	31.5355	0.151669	0.804111	-3.38387	0.00071472	0.0202645		LOC_Os04g13150	OsFBX125 - F-box domain containing protein, expressed				72628997	72630943	-	6	13	63	38	down
TraesCS3D02G510200	96.6024	0.152509	0.45521	-5.95996	2.52295e-09	2.80779e-07	AT4G02890	LOC_Os04g53620	ubiquitin family protein, putative, expressed	AT4G02890	UBQ14	Polyubiquitin 11	595270826	595271503	+	28	30	201	111	down
TraesCS4B02G199700	38.0564	0.15264	0.742799	-3.65078	0.000261441	0.00873179	AT5G02790	LOC_Os03g17480	IN2-1 protein, putative, expressed	AT5G02790	GSTL3	Glutathione S-transferase L3	428190886	428192451	+	10	13	96	33	down
TraesCS2D02G459100	32.5637	0.153526	0.858095	-3.15052	0.00162982	0.0393858	AT2G36170	LOC_Os09g27930	ubiquitin fusion protein, putative, expressed	AT2G36170	RPL40B	Ubiquitin-60S ribosomal protein L40-1	565758667	565761005	-	3	17	59	43	down
TraesCS7D02G218300	32.4977	0.15367	0.857908	-3.14963	0.00163476	0.0394383	AT4G11000	LOC_Os06g18900	cadmium tolerance factor, putative, expressed	AT4G11000		Ankyrin repeat family protein	178937400	178940852	-	3	17	65	39	down
TraesCS2B02G587500	48.8195	0.156306	0.717269	-3.73299	0.00018922	0.00657306	AT3G04710	LOC_Os01g09384	ankyrin repeat domain containing protein, putative, expressed	AT3G04710	TPR10	ankyrin repeat family protein	774717111	774723077	-	10	20	51	88	down
TraesCS4A02G410400	49.8244	0.15807	0.635876	-4.18536	2.84721e-05	0.00127105	AT4G25440	LOC_Os03g05210	WD domain, G-beta repeat domain containing protein, expressed	AT4G25440	ZFWD1	Zinc finger CCCH domain-containing protein 48	683495208	683496536	-	13	18	111	52	down
TraesCS4B02G119000	86.9896	0.159245	0.478563	-5.53883	3.04491e-08	2.77166e-06	AT2G39415	LOC_Os04g13160	OsFBD9 - F-box and FBD domain containing protein, expressed	AT2G39415		Putative F-box protein At2g39415	139547390	139549186	-	28	26	157	114	down
TraesCS2B02G620700	85.5833	0.161398	0.480144	-5.48024	4.24754e-08	3.73677e-06	AT3G10220	LOC_Os04g59560	tubulin folding cofactor B, putative, expressed	AT3G10220	TFCB	Tubulin-folding cofactor B	795048709	795050978	+	24	30	162	107	down
TraesCS6A02G219700	29.8969	0.16452	0.812725	-3.20362	0.0013571	0.0341943							407347998	407350014	+	11	8	49	42	down
TraesCS2D02G358700	51.4255	0.165437	0.62223	-4.17152	3.02571e-05	0.00134124	AT3G50120	LOC_Os04g42650	plant protein of unknown function domain containing protein, expressed	AT3G50120		Plant protein of unknown function (DUF247)	460761186	460762841	-	16	17	83	73	down
TraesCS6B02G196400	45.8097	0.166844	0.692924	-3.7283	0.000192773	0.00667185							232744485	232745650	+	8	22	77	63	down
TraesCS1A02G102800	27.0155	0.169075	0.890425	-2.87982	0.00397899	0.0787408	AT3G62760	LOC_Os01g27210	glutathione S-transferase, putative, expressed	AT3G62760	GSTF13	Glutathione S-transferase F13	99071111	99071878	+	4	14	58	29	down
TraesCS2D02G231300	66.5758	0.169497	0.551427	-4.64371	3.42211e-06	0.000196673	AT5G66360	LOC_Os07g32550	dimethyladenosine transferase, putative, expressed	AT5G66360		Ribosomal RNA adenine dimethylase family protein	202568958	202570100	-	18	26	145	70	down
TraesCS2D02G453300	140.004	0.171773	0.395371	-6.42796	1.29329e-10	1.85568e-08	AT5G47060	LOC_Os04g49670	DUF581 domain containing protein	AT5G47060		Protein of unknown function (DUF581)	562268028	562268405	+	41	52	218	202	down
TraesCS2D02G388500	37.5749	0.172629	0.74197	-3.41557	0.000636483	0.018374	AT3G24860	LOC_Os04g45940	transcription factor like protein, putative, expressed	AT3G24860		Homeodomain-like superfamily protein	494649399	494650533	+	15	10	90	34	down
TraesCS2D02G122200	110.869	0.176097	0.42319	-5.92065	3.20671e-09	3.5007e-07							71404697	71405648	+	39	36	196	144	down
TraesCS5D02G260400	137.783	0.178459	0.411486	-6.04232	1.51912e-09	1.75256e-07	AT4G27640	LOC_Os03g09940	sulfate transporter, putative, expressed	AT4G27640		ARM repeat superfamily protein	366750738	366755565	+	50	44	197	208	down
TraesCS3D02G060500	68.5027	0.17884	0.555415	-4.471	7.78556e-06	0.000407516	AT3G47570	LOC_Os11g07260	expressed protein	AT3G47570		Probable LRR receptor-like serine/threonine-protein kinase At3g47570	26301162	26303954	+	27	20	158	65	down
TraesCS3B02G099700	29.4437	0.179222	0.847365	-2.92693	0.00342325	0.0699293	AT2G45510	LOC_Os04g48460	cytochrome P450, putative, expressed	AT2G45510	CYP704A2	cytochrome P450, family 704, subfamily A, polypeptide 2	66611681	66613473	-	13	7	38	47	down
TraesCS2D02G548600	114.053	0.180274	0.469778	-5.26151	1.42879e-07	1.13065e-05	AT4G21380	LOC_Os01g57510	receptor protein kinase, putative, expressed	AT4G21380	SD18	Receptor-like serine/threonine-protein kinase SD1-8	624303138	624307157	+	23	57	246	119	down
TraesCS4B02G337700	87.1846	0.180713	0.489512	-5.04223	4.60137e-07	3.24933e-05		LOC_Os10g04700	OsFBX361 - F-box domain containing protein, expressed				630014080	630015904	-	36	24	150	115	down
TraesCS2B02G587800	84.5145	0.183139	0.522932	-4.68319	2.82439e-06	0.000165496	AT3G04710	LOC_Os01g09384	ankyrin repeat domain containing protein, putative, expressed	AT3G04710	TPR10	ankyrin repeat family protein	774944981	774951577	-	17	43	163	100	down
TraesCS2D02G348800	88.1457	0.184042	0.468528	-5.21184	1.86977e-07	1.44288e-05	AT2G43590	LOC_Os04g41680	CHIT3 - Chitinase family protein precursor, expressed	AT2G43590		Chitinase family protein	446652283	446653197	-	32	30	170	104	down
TraesCS5A02G199210LC	60.8583	0.184122	0.671773	-3.63406	0.000278994	0.00922512	ATMG00310	LOC_Os11g08870	retrotransposon protein, putative, unclassified	ATMG00310	ORF154	Uncharacterized mitochondrial protein AtMg00310	237958524	237960362	-	33	9	84	93	down
TraesCS3D02G520100	41.1376	0.184364	0.716731	-3.40347	0.000665358	0.0190072		LOC_Os01g73840	expressed protein				602724940	602727797	-	12	17	52	66	down
TraesCS7D02G001300	477.088	0.18492	0.222016	-10.9678	5.46014e-28	8.38864e-25	AT1G73040	LOC_Os12g14440	Jacalin-like lectin domain containing protein, putative, expressed	AT1G73040	JAL19	Jacalin-related lectin 19	1185795	1187458	-	142	197	963	535	down
TraesCS2D02G122600	48.6252	0.186198	0.754444	-3.21441	0.00130713	0.0333195							71598875	71601375	+	28	6	119	41	down
TraesCS2D02G321200	80.6173	0.187978	0.508003	-4.74674	2.0672e-06	0.000124595	AT4G39640	LOC_Os04g38450	gamma-glutamyltranspeptidase 1 precursor, putative, expressed	AT4G39640	GGT1	Gamma-glutamyltranspeptidase 1	412683736	412688301	-	28	30	186	75	down
TraesCS1D02G166500	41.4903	0.188495	0.713723	-3.37302	0.000743477	0.020935	AT1G24470	LOC_Os11g24484	estradiol 17-beta-dehydrogenase 12, putative, expressed	AT1G24470	KCR2	Very-long-chain 3-oxoacyl-CoA reductase-like protein At1g24470	237766889	237770877	+	14	16	106	32	down
TraesCS4B02G205700	78.0381	0.190008	0.520541	-4.60266	4.17136e-06	0.000235654	AT5G02500	LOC_Os03g16920	DnaK family protein, putative, expressed	AT5G02500	MED37E	Probable mediator of RNA polymerase II transcription subunit 37e	437949085	437951192	+	19	38	154	89	down
TraesCS5D02G279500	38.382	0.190043	0.724245	-3.30773	0.000940568	0.0254276		LOC_Os09g32580	expressed protein				381564954	381566111	+	9	19	66	50	down
TraesCS2D02G250900	94.9893	0.191814	0.464252	-5.1313	2.87752e-07	2.13996e-05	AT3G52060	LOC_Os03g44580	DNA binding protein, putative, expressed	AT3G52060		Core-2/I-branching beta-1,6-N-acetylglucosaminyltransferase family protein	299551230	299552333	-	40	29	195	103	down
TraesCS5D02G003200	98.5349	0.194291	0.449215	-5.26187	1.42598e-07	1.12985e-05	AT5G22090	LOC_Os03g49830	expressed protein	AT5G22090		Protein FAF-like, chloroplastic	3070529	3072314	+	31	42	203	106	down
TraesCS5D02G525000	215.972	0.196157	0.310302	-7.573	3.6469e-14	9.30032e-12	AT4G21410	LOC_Os11g39450	cysteine-rich receptor-like protein kinase 7 precursor, putative, expressed	AT4G21410	CRK29	Cysteine-rich receptor-like protein kinase 29	543687754	543693944	-	88	72	422	246	down
TraesCS3D02G274000	44.6944	0.200103	0.77574	-2.99222	0.00276959	0.0593133	AT1G73040	LOC_Os12g09700	Jacalin-like lectin domain containing protein, putative, expressed	AT1G73040	JAL19	Jacalin-related lectin 19	380044962	380046190	-	28	5	74	59	down
TraesCS2B02G561100	44.1902	0.20257	0.811626	-2.83814	0.0045378	0.0874069	AT4G10270	LOC_Os04g54300	wound induced protein, putative, expressed	AT4G10270		Wound-responsive family protein	753986896	753987168	+	29	4	100	41	down
TraesCS7D02G438400	52.0157	0.203024	0.608151	-3.78242	0.000155312	0.00558398	AT4G10270	LOC_Os06g46970	wound induced protein, putative, expressed	AT4G10270		Wound-responsive family protein	557778998	557779558	+	16	24	101	59	down
TraesCS2A02G566700	381.892	0.205592	0.324205	-7.0392	1.93351e-12	3.79413e-10	AT1G60940	LOC_Os04g59450	CAMK_CAMK_like.28 - CAMK includes calcium/calmodulin depedent protein kinases, expressed	AT1G60940	SRK2B	Serine/threonine-protein kinase SRK2B	765761044	765762686	-	202	89	647	491	down
TraesCS5D02G340100	33.1819	0.205803	0.782182	-2.91577	0.00354809	0.0720253	AT5G65550	LOC_Os07g10190	glucosyltransferase, putative, expressed	AT5G65550	UGT91B1	UDP-glycosyltransferase 91B1	428699917	428701473	+	8	18	73	32	down
TraesCS7B02G032200	53.8158	0.205879	0.649147	-3.5125	0.000443908	0.0135671		LOC_Os06g12100	mTERF family protein, expressed				32347219	32348064	-	29	12	82	75	down
TraesCS2A02G044700	48.4841	0.20807	0.629895	-3.59561	0.00032363	0.0104008	AT5G54650	LOC_Os04g01070	transposon protein, putative, CACTA, En/Spm sub-class, expressed	AT5G54650	FH5	Formin-like protein 5	17615409	17620051	+	15	23	84	61	down
TraesCS7A02G494200	39.0435	0.208639	0.779521	-2.90039	0.00372694	0.0749313	AT4G30160	LOC_Os06g44890	villin protein, putative, expressed	AT4G30160	VLN4	Villin-4	682881361	682889056	+	24	6	77	43	down
TraesCS3D02G437800	85.8585	0.209283	0.487833	-4.6255	3.73698e-06	0.000213218	AT1G47765	LOC_Os02g15160	OsFBX40 - F-box domain containing protein, expressed	AT1G47765		Putative F-box protein At1g47765	548711732	548713882	+	35	32	128	121	down
TraesCS5D02G233700	157.202	0.209306	0.412203	-5.47379	4.40501e-08	3.85913e-06	AT5G20400	LOC_Os02g17940	leucoanthocyanidin dioxygenase, putative, expressed	AT5G20400		2-oxoglutarate (2OG) and Fe(II)-dependent oxygenase superfamily protein	341037168	341038889	+	43	81	215	234	down
TraesCS7A02G505700	90.4402	0.210271	0.469531	-4.79133	1.65678e-06	0.000102515		LOC_Os10g25210	OsFBX384 - F-box domain containing protein, expressed				693397747	693398964	-	35	36	140	124	down
TraesCS2D02G001000	93.7243	0.211357	0.459925	-4.87524	1.08676e-06	7.08642e-05	AT4G26090	LOC_Os04g08390	Leucine Rich Repeat family protein, expressed	AT4G26090	RPS2	Disease resistance protein RPS2	462788	478776	+	40	34	194	97	down
TraesCS2D02G558500	164.204	0.213212	0.345432	-6.45463	1.08486e-10	1.57819e-08	AT3G04710	LOC_Os01g09384	ankyrin repeat domain containing protein, putative, expressed	AT3G04710	TPR10	ankyrin repeat family protein	631480997	631486698	-	58	73	289	202	down
TraesCS4D02G341800	59.8756	0.21388	0.563589	-3.94814	7.87596e-05	0.00309679	AT5G24530	LOC_Os03g03034	flavonol synthase/flavanone 3-hydroxylase, putative, expressed	AT5G24530	DMR6	2-oxoglutarate (2OG) and Fe(II)-dependent oxygenase superfamily protein	498572979	498576397	+	20	28	111	70	down
TraesCS2D02G458400	78.4243	0.220648	0.541863	-4.02349	5.73419e-05	0.00233482	AT4G15755	LOC_Os11g33030	retrotransposon protein, putative, unclassified, expressed	AT4G15755		Calcium-dependent lipid-binding (CaLB domain) family protein	565403827	565405128	+	18	47	134	98	down
TraesCS2D02G043600	38.5646	0.221283	0.731927	-2.97302	0.00294882	0.0622474	AT1G03620	LOC_Os04g01150	ELMO/CED-12 family protein, putative, expressed	AT1G03620		ELMO/CED-12 family protein	15723999	15729201	+	9	23	63	50	down
TraesCS6B02G196300	52.9003	0.221343	0.619755	-3.51049	0.000447281	0.0136569		LOC_Os02g10794	conserved hypothetical protein				232743056	232744406	+	27	16	84	70	down
TraesCS2B02G474900	64.2362	0.22181	0.574743	-3.78012	0.000156751	0.00562926	AT5G47060	LOC_Os04g49680	DUF581 domain containing protein, expressed	AT5G47060		Protein of unknown function (DUF581)	672023229	672023510	+	20	33	88	94	down
TraesCS6B02G353200	37.8542	0.223002	0.721034	-3.00245	0.00267817	0.0578326	AT1G76690	13113	12-oxophytodienoate reductase 2, putative, expressed	AT1G76690	OPR2	12-oxophytodienoate reductase 2	618942517	618944819	-	20	11	71	43	down
TraesCS1A02G186500	78.1118	0.2243	0.49541	-4.35296	1.34313e-05	0.000652808	AT1G10360	LOC_Os10g38590	glutathione S-transferase, N-terminal domain containing protein, expressed	AT1G10360	GSTU18	Glutathione S-transferase U18	337657719	337658573	-	31	34	160	80	down
TraesCS6D02G256700	47.3514	0.227317	0.656968	-3.25316	0.00114129	0.0297804	AT4G23180	LOC_Os02g48080	cysteine-rich receptor-like protein kinase 7 precursor, putative, expressed	AT4G23180	CRK10	Cysteine-rich receptor-like protein kinase 10	362987278	362989542	+	18	22	113	38	down
TraesCS2D02G347700	36.607	0.22755	0.723618	-2.95148	0.00316258	0.0656379	AT2G43320	LOC_Os04g41500	expressed protein	AT2G43320		S-adenosyl-L-methionine-dependent methyltransferases superfamily protein	445741033	445743020	-	12	19	77	36	down
TraesCS2A02G531800	44.2202	0.229638	0.698314	-3.03955	0.00236928	0.05281	AT4G10270	LOC_Os04g54300	wound induced protein, putative, expressed	AT4G10270		Wound-responsive family protein	748558310	748558576	+	10	28	92	44	down
TraesCS2D02G290000	74.885	0.230118	0.520821	-4.06965	4.70846e-05	0.00198231	AT1G08250	LOC_Os04g33390	prephenate dehydratase domain containing protein, expressed	AT1G08250	ADT6	Arogenate dehydratase/prephenate dehydratase 6, chloroplastic	372224044	372225288	+	39	24	139	85	down
TraesCS7A02G462900	40.6135	0.232386	0.695675	-3.02641	0.00247473	0.0545618	AT4G20930	LOC_Os06g46372	dehydrogenase, putative, expressed	AT4G20930		Probable 3-hydroxyisobutyrate dehydrogenase, mitochondrial	659404996	659407509	-	14	21	91	36	down
TraesCS2D02G083600	132.022	0.234084	0.467673	-4.47941	7.48491e-06	0.000393223	AT1G73040	LOC_Os12g09700	Jacalin-like lectin domain containing protein, putative, expressed	AT1G73040	JAL19	Jacalin-related lectin 19	36112676	36113958	+	29	86	203	176	down
TraesCS2B02G100800	965.467	0.237621	0.154715	-13.4005	6.00326e-41	3.78145e-37	AT1G73040	LOC_Os12g09700	Jacalin-like lectin domain containing protein, putative, expressed	AT1G73040	JAL19	Jacalin-related lectin 19	61338816	61340093	-	375	467	1738	1118	down
TraesCS3A02G333910LC	45.5579	0.238379	0.718585	-2.87881	0.00399181	0.0789216		LOC_Os11g45010	retrotransposon protein, putative, unclassified				401505672	401506886	+	30	9	72	59	down
TraesCS2D02G183000	61.1588	0.239382	0.597226	-3.45365	0.000553048	0.0163475	AT1G74110	LOC_Os07g41240	cytochrome P450, putative, expressed	AT1G74110	CYP78A10	cytochrome P450, family 78, subfamily A, polypeptide 10	127258980	127260641	-	36	17	125	61	down
TraesCS2D02G272200	91.6588	0.240874	0.477835	-4.29782	1.72487e-05	0.000809006	AT1G62940	LOC_Os04g24530	AMP-binding domain containing protein, expressed	AT1G62940	4CLL1	4-coumarate--CoA ligase-like 1	336735153	336737177	-	50	30	172	101	down
TraesCS5D02G525000	235.914	0.242132	0.299768	-6.82573	8.7482e-12	1.49336e-09		LOC_Os10g32150	retrotransposon protein, putative, unclassified				543693574	543694741	+	87	122	386	296	down
TraesCS5D02G287900	88.4553	0.243081	0.476905	-4.27861	1.88065e-05	0.00087426		LOC_Os03g11790	OsFBX79 - F-box domain containing protein, expressed				387320480	387324290	-	46	32	174	92	down
TraesCS1B02G234500	45.321	0.244724	0.68858	-2.94922	0.00318573	0.0660096	AT1G17020	LOC_Os10g41020	flavonol synthase/flavanone 3-hydroxylase, putative, expressed	AT1G17020	SRG1	Protein SRG1	420365354	420366443	+	11	30	94	44	down
TraesCS2D02G097100	100.877	0.2449	0.437284	-4.64168	3.45581e-06	0.000198072		LOC_Os03g39160	frigida, putative, expressed				49395218	49397998	-	40	50	162	128	down
TraesCS2D02G184700	53.1669	0.248493	0.594948	-3.3763	0.000734669	0.0207519	AT3G53690	LOC_Os09g25200	protein binding protein, putative	AT3G53690		RING/U-box superfamily protein	129941017	129942501	+	21	27	84	68	down
TraesCS2D02G346100	84.279	0.250147	0.491896	-4.06418	4.82014e-05	0.0020201	AT1G67530	LOC_Os04g41250	armadillo/beta-catenin repeat family protein, putative, expressed	AT1G67530	PUB7	U-box domain-containing protein 7	442976861	442980543	+	27	50	145	100	down
TraesCS2D02G453600	53.1449	0.250299	0.651462	-3.06738	0.00215947	0.0491065	AT5G47060	LOC_Os04g49670	DUF581 domain containing protein	AT5G47060		Protein of unknown function (DUF581)	562362480	562362850	+	13	36	115	48	down
TraesCS2A02G564000	435.629	0.25046	0.22265	-8.9708	2.94377e-19	1.43743e-16	AT1G71980	LOC_Os03g07130	RING finger protein 13, putative, expressed	AT1G71980	RMR2	Receptor homology region, transmembrane domain- and RING domain-containing protein 2	764321984	764324786	-	209	185	734	526	down
TraesCS6B02G188700	456.728	0.253666	0.211239	-9.36853	7.35493e-21	4.25034e-18	AT3G02490	LOC_Os01g73950	PPR repeat containing protein, expressed	AT3G02490		Pentatricopeptide repeat-containing protein At3g02490, mitochondrial	217172872	217174671	-	212	206	785	539	down
TraesCS7B02G102100	57.9044	0.254442	0.626525	-3.15165	0.00162348	0.0392866	AT1G05060	LOC_Os06g13220	expressed protein	AT1G05060		unknown protein; Has 34 Blast hits to 34 proteins in 13 species: Archae - 0; Bacteria - 0; Metazoa - 0; Fungi - 0; Plants - 34; Viruses - 0; Other Eukaryotes - 0 (source: NCBI BLink).	116393539	116396694	+	17	37	136	45	down
TraesCS2D02G006200	84.1075	0.255786	0.489846	-4.01553	5.93135e-05	0.00240577	AT4G26490	LOC_Os08g38580	harpin-induced protein 1 domain containing protein, expressed	AT4G26490		Late embryogenesis abundant (LEA) hydroxyproline-rich glycoprotein family	3004751	3005458	+	46	31	135	105	down
TraesCS2D02G558400	92.4172	0.259004	0.470238	-4.14461	3.40397e-05	0.00149107		LOC_Os05g44792	conserved hypothetical protein				631406234	631408442	+	48	38	195	85	down
TraesCS2D02G324400	70.3738	0.26033	0.511828	-3.79343	0.00014858	0.00538817	AT3G28960	LOC_Os04g38680	transmembrane amino acid transporter protein, putative, expressed	AT3G28960		Transmembrane amino acid transporter family protein	417210371	417212046	+	30	36	126	79	down
TraesCS2D02G398600	90.2407	0.263964	0.535057	-3.59137	0.000328946	0.0105501	AT3G61150	LOC_Os04g48070	homeobox and START domains containing protein, putative, expressed	AT3G61150	HDG1	Homeobox-leucine zipper protein HDG1	511688028	511693305	+	61	23	139	115	down
TraesCS2D02G249300	68.4446	0.264041	0.531947	-3.61157	0.000304347	0.00988186							295395456	295396241	+	26	39	106	87	down
TraesCS5A02G577410LC	135.309	0.267092	0.372959	-5.1067	3.2784e-07	2.38185e-05		LOC_Os08g32590	retrotransposon protein, putative, Ty1-copia subclass, expressed				608701423	608707434	-	67	62	241	151	down
TraesCS5D02G450100	330.403	0.267744	0.243039	-7.82209	5.19544e-15	1.5151e-12	AT3G04710	LOC_Os09g03750	ankyrin, putative, expressed	AT3G04710	TPR10	ankyrin repeat family protein	498672334	498725405	-	159	157	600	361	down
TraesCS5D02G003100	111.9	0.268279	0.425638	-4.45964	8.20988e-06	0.000427389	AT5G22090	LOC_Os03g49830	expressed protein	AT5G22090		Protein FAF-like, chloroplastic	3012448	3013976	+	44	64	227	107	down
TraesCS3D02G247000	53.2916	0.269108	0.641479	-2.95215	0.00315574	0.0655608	AT5G10830	LOC_Os01g51870	methyltransferase, putative, expressed	AT5G10830		S-adenosyl-L-methionine-dependent methyltransferases superfamily protein	346306667	346307712	-	14	38	108	51	down
TraesCS3A02G408700	90.2458	0.269844	0.453181	-4.17008	3.04493e-05	0.00134786	AT2G43710	LOC_Os01g65830	acyl-desaturase, chloroplast precursor, putative, expressed	AT2G43710	FAB2	Acyl-[acyl-carrier-protein] desaturase 7, chloroplastic	653416958	653418172	-	42	45	169	95	down
TraesCS2D02G324100	46.6045	0.270206	0.629133	-3.00075	0.00269314	0.0580764	AT4G26680	LOC_Os10g21920	PPR repeat containing protein, expressed	AT4G26680		Pentatricopeptide repeat-containing protein At4g26680, mitochondrial	417090863	417092371	-	22	23	92	46	down
TraesCS2D02G499800	60.0701	0.27099	0.562743	-3.34733	0.000815927	0.0226012	AT1G30090	LOC_Os07g05880	OsFBK18 - F-box domain and kelch repeat containing protein, expressed	AT1G30090		F-box/kelch-repeat protein At1g30090	594551711	594552928	-	31	27	122	57	down
TraesCS2D02G147100	50.9761	0.271752	0.665432	-2.82468	0.00473276	0.0902016	AT5G23530	LOC_Os07g44890	gibberellin receptor GID1L2, putative, expressed	AT5G23530	CXE18	Probable carboxylesterase 18	88088228	88089283	+	18	32	126	34	down
TraesCS6D02G129300	58.6718	0.272713	0.593287	-3.15959	0.00157989	0.0384519							94053427	94054088	+	31	26	134	46	down
TraesCS2D02G008500	951.996	0.273587	0.151718	-12.325	6.64495e-35	1.90257e-31	AT3G45070	LOC_Os11g30810	sulfotransferase domain containing protein, expressed	AT3G45070	SOT5	Cytosolic sulfotransferase 5	4596666	4597667	-	453	473	1606	1109	down
TraesCS1B02G218700	90.7147	0.274976	0.479316	-3.88599	0.000101913	0.00386716	AT4G35840	LOC_Os10g39770	zinc finger, C3HC4 type, domain containing protein, expressed	AT4G35840	NIP1	NEP1-interacting protein 1	396117006	396118746	+	49	39	124	124	down
TraesCS2D02G033100	186.52	0.277132	0.32729	-5.65662	1.54383e-08	1.48467e-06	AT3G12500	LOC_Os05g33130	CHIT17 - Chitinase family protein precursor, expressed	AT3G12500	CHI-B	Basic endochitinase B	12875726	12876930	+	85	99	368	182	down
TraesCS2D02G295300	58.1679	0.277685	0.606366	-3.04845	0.00230022	0.0516914	AT2G36010	LOC_Os02g33430	E2F family transcription factor protein, putative, expressed	AT2G36010	E2FA	Transcription factor E2FA	377158968	377163214	-	20	38	130	47	down
TraesCS2D02G433300	44.2092	0.279039	0.649649	-2.83455	0.00458899	0.0881819	AT3G22150	LOC_Os04g51350	pentatricopeptide, putative, expressed	AT3G22150	PCMP-E95	Pentatricopeptide repeat-containing protein At3g22150, chloroplastic	544885848	544888262	-	17	27	81	47	down
TraesCS1A02G060400	96.0624	0.279405	0.454553	-4.04699	5.18803e-05	0.00214812							41515902	41517417	-	43	52	137	127	down
TraesCS5B02G224900	197.617	0.27987	0.323197	-5.68436	1.313e-08	1.28426e-06	AT5G20400	LOC_Os02g17940	leucoanthocyanidin dioxygenase, putative, expressed	AT5G20400		2-oxoglutarate (2OG) and Fe(II)-dependent oxygenase superfamily protein	400521789	400523545	+	102	93	299	250	down
TraesCS2D02G271500	51.5892	0.281404	0.63474	-2.88194	0.00395232	0.0783868	AT4G16710	LOC_Os02g26814	UDP-N-acetylglucosamine transferase subunit ALG13, putative, expressed	AT4G16710		glycosyltransferase family protein 28	335117476	335121770	-	15	37	94	55	down
TraesCS3D02G047800	68.7249	0.28224	0.531456	-3.43397	0.000594805	0.0173377	AT4G35160	LOC_Os11g20090	O-methyltransferase, putative, expressed	AT4G35160		O-methyltransferase family protein	17777210	17778523	-	29	40	141	63	down
TraesCS1D02G230900	122.08	0.282655	0.389517	-4.67986	2.8707e-06	0.000167897	AT3G16770	LOC_Os05g29810	AP2 domain containing protein, expressed	AT3G16770	RAP2-3	Ethylene-responsive transcription factor RAP2-3	319429516	319430253	+	59	63	222	130	down
TraesCS2D02G122300	95.9019	0.282669	0.452695	-4.02658	5.65931e-05	0.0023133		LOC_Os08g32420	hypothetical protein				71469754	71471758	+	47	49	198	87	down
TraesCS3D02G412300	62.1373	0.282749	0.59877	-3.04358	0.00233778	0.0522373		LOC_Os01g68300	expressed protein				524774575	524775112	-	18	45	129	56	down
TraesCS2D02G302400	203.767	0.283026	0.326983	-5.56907	2.56101e-08	2.35845e-06	AT2G21660	LOC_Os05g13650	RNA recognition motif containing protein, putative	AT2G21660	RBG7	Glycine-rich RNA-binding protein 7	385568938	385569738	+	77	128	344	234	down
TraesCS7D02G450900	89.7893	0.283983	0.451782	-4.01991	5.82209e-05	0.0023645	AT5G06570	LOC_Os07g06840	gibberellin receptor GID1L2, putative, expressed	AT5G06570	CXE15	Probable carboxylesterase 15	570652486	570653499	-	43	47	153	102	down
TraesCS2D02G141700	86.9405	0.284377	0.534264	-3.39556	0.000684887	0.0195208		LOC_Os07g25670	hypothetical protein				83224892	83226559	+	62	24	160	91	down
TraesCS2D02G202100	92.3325	0.284564	0.453706	-3.99637	6.43207e-05	0.0025872	AT5G19790	LOC_Os07g38750	AP2 domain containing protein	AT5G19790	RAP2-11	Ethylene-responsive transcription factor RAP2-11	154170777	154171981	+	43	50	182	89	down
TraesCS2D02G492500	96.1653	0.284618	0.458194	-3.95662	7.60165e-05	0.00300206	AT1G47765	LOC_Os07g09814	OsFBX221 - F-box domain containing protein, expressed	AT1G47765		Putative F-box protein At1g47765	590234518	590238063	-	37	60	147	120	down
TraesCS2D02G178900	162.239	0.2847	0.353958	-5.12063	3.04517e-07	2.23932e-05	AT4G01590	LOC_Os07g42080	expressed protein	AT4G01590		unknown protein; BEST Arabidopsis thaliana protein match is: Arabidopsis protein of unknown function (DUF241) (TAIR:AT4G35680.1); Has 1908 Blast hits to 1345 proteins in 175 species: Archae - 3; Bacteria - 106; Metazoa - 494; Fungi - 346; Plants - 1 /.../ruses - 71; Other Eukaryotes - 773 (source: NCBI BLink).	122397554	122400628	-	93	69	278	183	down
TraesCS2D02G224000	72.2775	0.285807	0.574798	-3.14351	0.00166934	0.040119	AT4G03500	LOC_Os07g34390	ankyrin repeat family protein, putative, expressed	AT4G03500		Ankyrin repeat family protein	190993249	191000295	+	19	55	145	68	down
TraesCS2D02G445400	183.735	0.286346	0.343031	-5.25948	1.44462e-07	1.14136e-05	AT2G15980	LOC_Os12g21930	PPR repeat containing protein, expressed	AT2G15980		Pentatricopeptide repeat-containing protein At2g15980	556049494	556050912	+	109	75	305	213	down
TraesCSU02G003000	117.831	0.286947	0.424148	-4.2465	2.17137e-05	0.000999084	AT1G05640	LOC_Os09g16160	ankyrin repeat family protein, putative	AT1G05640		Ankyrin repeat family protein	3915544	3920400	+	48	72	245	105	down
TraesCS2D02G347200	52.285	0.287504	0.593644	-3.02933	0.00245094	0.054189	AT1G05710	LOC_Os04g41570	ethylene-responsive protein related, putative, expressed	AT1G05710		basic helix-loop-helix (bHLH) DNA-binding superfamily protein	445387854	445388725	+	23	30	83	63	down
TraesCS1B02G177700	47.5793	0.287614	0.625438	-2.87445	0.00404728	0.0797678	AT2G05420	LOC_Os10g33830	MATH domain containing protein	AT2G05420		MATH domain and coiled-coil domain-containing protein At2g05420	322472960	322476197	+	27	21	90	48	down
TraesCS7D02G061700	58.0575	0.289396	0.559098	-3.19958	0.00137627	0.0344971		LOC_Os02g40400	expressed protein				33448886	33450561	-	29	30	98	66	down
TraesCS7A02G559600	178.194	0.290147	0.41097	-4.34374	1.40078e-05	0.000676651		LOC_Os07g36910	OsFBX254 - F-box domain containing protein, expressed				731569906	731571406	-	121	58	240	241	down
TraesCS5A02G164800	253.297	0.290433	0.277225	-6.43421	1.24119e-10	1.78908e-08							353597942	353598262	+	119	140	469	261	down
TraesCS4B02G287300	188.275	0.292102	0.314524	-5.64489	1.65284e-08	1.58225e-06	AT2G02800	LOC_Os03g07430	protein kinase domain containing protein, expressed	AT2G02800	APK2B	Protein kinase 2B, chloroplastic	570736283	570739792	-	92	101	329	206	down
TraesCSU02G126000	52.9728	0.292139	0.59359	-2.99074	0.00278301	0.0594522	AT5G50140	LOC_Os06g18930	cadmium tolerance factor, putative	AT5G50140		Ankyrin repeat family protein	108745792	108748868	+	31	23	94	57	down
TraesCS7A02G256900	78.1562	0.292699	0.555227	-3.19241	0.0014109	0.0352529	AT1G28960	LOC_Os08g28860	hydrolase, NUDIX family, domain containing protein, expressed	AT1G28960	NUDT15	Nudix hydrolase 15, mitochondrial	245941025	245984745	+	23	58	103	107	down
TraesCS5D02G069900	188.528	0.292865	0.345412	-5.12923	2.90937e-07	2.15602e-05	AT3G04710	LOC_Os12g40780	ankyrin repeat domain-containing protein 44, putative, expressed	AT3G04710	TPR10	ankyrin repeat family protein	67922882	67931541	-	117	75	323	210	down
TraesCS2D02G478000	76.8362	0.293199	0.536106	-3.30168	0.000961083	0.025888	AT4G01070	LOC_Os02g14630	hydroquinone glucosyltransferase, putative, expressed	AT4G01070	UGT72B1	UDP-glycosyltransferase 72B1	579571197	579572654	+	53	25	134	84	down
TraesCS1A01G022500	69.99	0.293872	0.5442	-3.24649	0.00116836	0.0303862		LOC_Os01g73670	expressed protein				10969860	10972867	-	31	41	87	99	down
TraesCS2D02G172800	183.838	0.295167	0.337989	-5.20845	1.90428e-07	1.4646e-05	AT4G12730	LOC_Os09g30010	fasciclin domain containing protein, expressed	AT4G12730	FLA2	Fasciclin-like arabinogalactan protein 2	116619497	116620716	-	97	93	373	167	down
TraesCS2D02G410000	58.6607	0.295336	0.575162	-3.05926	0.00221881	0.0502202	AT1G68260	LOC_Os04g46730	thioesterase family protein, putative, expressed	AT1G68260		Thioesterase superfamily protein	524572152	524583192	+	22	39	93	70	down
TraesCS2D02G367800	172.103	0.299653	0.33953	-5.12072	3.04374e-07	2.23932e-05	AT2G24190	LOC_Os04g44920	oxidoreductase, short chain dehydrogenase/reductase family domain containing protein, expressed	AT2G24190	SDR2B	Short-chain dehydrogenase/reductase 2b	472444690	472447817	-	96	83	268	207	down
TraesCS2D02G166100	151.968	0.299712	0.370484	-4.69211	2.70408e-06	0.000159187		LOC_Os07g43430	expressed protein				110061622	110064153	+	60	100	274	159	down
TraesCS2D02G250800	154.985	0.301357	0.401306	-4.31206	1.61743e-05	0.000764303	AT5G22050	LOC_Os07g06570	receptor protein kinase CRINKLY4 precursor, putative, expressed	AT5G22050		Protein kinase superfamily protein	299529757	299531214	+	106	55	288	156	down
TraesCS2D02G233300	81.4762	0.301501	0.560242	-3.08753	0.00201825	0.0466189	AT1G23140	LOC_Os07g31720	GTPase activating protein, putative, expressed	AT1G23140		Calcium-dependent lipid-binding (CaLB domain) family protein	207275132	207277059	-	20	67	147	85	down
TraesCS2D02G211800	188.114	0.301552	0.336452	-5.14046	2.74067e-07	2.04786e-05	AT1G61260	LOC_Os07g37620	fiber expressed protein, putative, expressed	AT1G61260		Protein of unknown function (DUF761)	169986457	169987885	-	82	116	277	236	down
TraesCS3B02G365300	126.038	0.302667	0.397092	-4.34206	1.41154e-05	0.000681256	AT3G56710	LOC_Os01g59410	VQ motif family protein, expressed	AT3G56710	SIB1	Sigma factor binding protein 1, chloroplastic	577490273	577490731	+	65	68	254	114	down
TraesCS2A02G532200	99.2242	0.305292	0.481999	-3.55133	0.000383287	0.0120415	AT4G10270	LOC_Os04g54300	wound induced protein, putative, expressed	AT4G10270		Wound-responsive family protein	748698132	748698389	+	70	34	180	102	down
TraesCS2D02G371300	51.3474	0.307346	0.602865	-2.82329	0.00475331	0.0904187	AT1G73390	LOC_Os04g44530	expressed protein	AT1G73390		Endosomal targeting BRO1-like domain-containing protein	475093590	475096541	-	24	31	102	47	down
TraesCS2B02G576600	107.389	0.3074	0.418248	-4.0689	4.7236e-05	0.00198625	AT4G21410	LOC_Os11g10640	protein kinase domain containing protein, expressed	AT4G21410	CRK29	Cysteine-rich receptor-like protein kinase 29	765390563	765401075	+	60	54	170	126	down
TraesCS2D02G407900	116.404	0.307486	0.39688	-4.28696	1.81138e-05	0.000845175	AT4G11640	LOC_Os04g46930	serine racemase, putative, expressed	AT4G11640	SR	Serine racemase	523020577	523023599	+	60	64	193	131	down
TraesCS2D02G545700	1700.92	0.308179	0.12104	-14.0297	1.02537e-44	7.17644e-41	AT3G23510	LOC_Os12g16650	Cyclopropane-fatty-acyl-phospholipid synthase, putative, expressed	AT3G23510		Cyclopropane-fatty-acyl-phospholipid synthase	622348855	622363820	-	830	989	2891	1867	down
TraesCS2D02G440100	246.681	0.308995	0.279615	-6.05957	1.36487e-09	1.5833e-07	AT1G65810	LOC_Os04g51090	tRNA-splicing endonuclease positive effector-related, putative, expressed	AT1G65810		P-loop containing nucleoside triphosphate hydrolases superfamily protein	549729953	549743936	-	122	142	395	286	down
TraesCS2B02G172400	62.4155	0.309079	0.551198	-3.07322	0.00211761	0.0483991		LOC_Os03g07750	expressed protein				146733967	146737128	-	32	35	127	55	down
TraesCS2D02G316800	71.9113	0.310525	0.524406	-3.21739	0.00129362	0.0330166	AT4G40020	LOC_Os04g37790	expressed protein	AT4G40020		Myosin heavy chain-related protein	406149175	406151153	-	44	33	145	64	down
TraesCS2D02G378700	324.213	0.311631	0.249061	-6.75373	1.44095e-11	2.36985e-09	AT2G20515	LOC_Os04g43670	expressed protein	AT2G20515		unknown protein; FUNCTIONS IN: molecular_function unknown; INVOLVED IN: biological_process unknown; LOCATED IN: endomembrane system; EXPRESSED IN: 16 plant structures; EXPRESSED DURING: 7 growth stages; Has 71 Blast hits to 71 proteins in 14 species /.../ae - 0; Bacteria - 0; Metazoa - 0; Fungi - 0; Plants - 71; Viruses - 0; Other Eukaryotes - 0 (source: NCBI BLink).	483074665	483076460	-	152	198	534	365	down
TraesCS2D02G501800	138.349	0.313345	0.368692	-4.54085	5.60288e-06	0.000306634	AT1G48590	LOC_Os02g22130	expressed protein	AT1G48590		Calcium-dependent lipid-binding (CaLB domain) family protein	596029536	596030505	+	65	85	230	154	down
TraesCS4A02G335800	98.2993	0.313865	0.439518	-3.80367	0.000142566	0.00521499	AT3G04710	LOC_Os02g29140	ankyrin, putative, expressed	AT3G04710	TPR10	ankyrin repeat family protein	618265643	618275366	+	44	63	178	100	down
TraesCS6B02G083500	77.6047	0.314434	0.530864	-3.14425	0.0016651	0.0400324	AT4G15950	LOC_Os02g49150	RNA polymerase Rpb4, putative, expressed	AT4G15950	NRPD4	DNA-directed RNA polymerases IV and V subunit 4	60603273	60604573	-	48	36	173	58	down
TraesCS2D02G326300	60.0181	0.314707	0.5505	-3.02983	0.00244693	0.0541372	AT2G01770	LOC_Os04g38940	integral membrane protein, putative, expressed	AT2G01770	VIT1	Vacuolar iron transporter 1	419781681	419783650	-	34	31	107	62	down
TraesCS2D02G026900	679.122	0.315838	0.179696	-9.25312	2.18037e-20	1.22626e-17	AT4G34880	LOC_Os04g10460	amidase, putative, expressed	AT4G34880		Amidase family protein	11312696	11314682	-	378	360	1227	690	down
TraesCS2D02G204500	86.9669	0.315839	0.475047	-3.50016	0.000464984	0.0141258	AT5G66520	LOC_Os02g58330	expressed protein	AT5G66520	PCMP-H61	Pentatricopeptide repeat-containing protein At5g66520	156595695	156597647	-	44	51	178	75	down
TraesCS2D02G315000	65.5814	0.316957	0.559222	-2.96419	0.00303479	0.0636138	AT1G14140	LOC_Os04g37630	mitochondrial carrier protein, putative, expressed	AT1G14140	PUMP3	Mitochondrial uncoupling protein 3	404395100	404397130	+	45	26	127	61	down
TraesCS2D02G143600	196.742	0.317396	0.345628	-4.79025	1.66577e-06	0.00010287		LOC_Os06g02100	OsFBX181 - F-box domain containing protein, expressed				84915800	84918121	+	111	104	417	160	down
TraesCS2D02G374200	208.513	0.317988	0.299206	-5.52447	3.30476e-08	2.96957e-06	AT2G37860	LOC_Os04g44290	expressed protein	AT2G37860	LCD1	Protein of unknown function (DUF3411)	477434003	477436285	-	112	116	366	218	down
TraesCS2D02G248100	120.371	0.318598	0.390869	-4.22185	2.42303e-05	0.001102							291910981	291911370	+	60	72	200	133	down
TraesCS2B02G090400	155.687	0.319286	0.365584	-4.50534	6.6266e-06	0.00035494	AT3G02610	LOC_Os08g10010	acyl-desaturase, chloroplast precursor, putative, expressed	AT3G02610	S-ACP-DES2	Plant stearoyl-acyl-carrier-protein desaturase family protein	51705476	51706907	-	98	72	291	151	down
TraesCS2D02G390900	73.0673	0.319461	0.49965	-3.29488	0.000984633	0.0264261	AT3G58520	LOC_Os04g46170	ubiquitin carboxyl-terminal hydrolase, family 1, putative, expressed	AT3G58520		Ubiquitin carboxyl-terminal hydrolase family protein	498101447	498102925	+	42	38	127	77	down
TraesCS5D02G312100	110.796	0.320759	0.406363	-4.03688	5.41662e-05	0.00223002	AT1G05675	LOC_Os09g34250	UDP-glucoronosyl and UDP-glucosyl transferase domain containing protein, expressed	AT1G05675	UGT74E1	UDP-glycosyltransferase 74E1	408219020	408220530	+	57	65	181	124	down
TraesCS3D02G437900	81.9985	0.321358	0.49069	-3.33763	0.000844951	0.0232722	AT3G18980	LOC_Os02g15160	OsFBX40 - F-box domain containing protein, expressed	AT3G18980	ETP1	F-box protein At3g18980	548725435	548727603	+	33	58	132	93	down
TraesCS2D02G331200	221.279	0.323452	0.311967	-5.21971	1.79202e-07	1.39014e-05	AT5G47810	LOC_Os09g30240	phosphofructokinase, putative, expressed	AT5G47810	PFK2	ATP-dependent 6-phosphofructokinase 2	423860743	423865019	-	99	147	333	265	down
TraesCS1A02G029500	89.0494	0.323459	0.530568	-3.06906	0.00214731	0.0488829	AT5G67150	LOC_Os08g01950	transferase family protein, putative, expressed	AT5G67150		HXXXD-type acyl-transferase family protein	13805327	13806745	+	63	35	202	63	down
TraesCS2D02G021300	93.5382	0.324229	0.461237	-3.52295	0.000426772	0.0131519	AT2G15490	LOC_Os01g41430	UDP-glucoronosyl and UDP-glucosyl transferase, putative, expressed	AT2G15490	UGT73B4	UDP-glycosyltransferase 73B4	9873285	9874766	+	52	52	192	79	down
TraesCS2D02G401500	78.4023	0.324781	0.552377	-2.93723	0.00331155	0.0680347	AT2G17220	LOC_Os04g47620	protein kinase APK1B, chloroplast precursor, putative, expressed	AT2G17220		Protein kinase superfamily protein	516367354	516371053	+	25	63	102	104	down
TraesCS2D02G301700	65.4605	0.325111	0.568808	-2.84982	0.00437445	0.0848993	AT5G67360	LOC_Os04g35140	OsSub41 - Putative Subtilisin homologue, expressed	AT5G67360	SBT1	Subtilisin-like protease SBT1.7	385159750	385162065	+	43	29	80	90	down
TraesCS3D02G031100	94.0992	0.325681	0.457143	-3.5404	0.000399522	0.0124645	AT4G01070	LOC_Os11g38650	UDP-glucoronosyl/UDP-glucosyl transferase, putative, expressed	AT4G01070	UGT72B1	UDP-glycosyltransferase 72B1	11416323	11417777	-	60	44	142	112	down
TraesCS2B02G448400	105.335	0.326835	0.420696	-3.835	0.000125566	0.00465257	AT1G79350	LOC_Os04g52050	TNP1, putative, expressed	AT1G79350	EMB1135	RING/FYVE/PHD zinc finger superfamily protein	641097167	641102512	+	50	68	175	115	down
TraesCS2D02G376000	193.814	0.32815	0.320107	-5.02198	5.11419e-07	3.57607e-05	AT3G53420	LOC_Os04g44060	aquaporin protein, putative, expressed	AT3G53420	PIP2-1	Aquaporin PIP2-1	480179550	480181671	-	120	96	322	211	down
TraesCS2D02G368000	65.3362	0.328231	0.54346	-2.95738	0.00310265	0.0647499	AT2G37710	LOC_Os04g44900	lectin-like receptor kinase, putative, expressed	AT2G37710	LECRK41	L-type lectin-domain containing receptor kinase IV.1	472470426	472472474	+	41	32	129	58	down
TraesCS4B02G281100	112.013	0.328247	0.409294	-3.92663	8.61451e-05	0.0033537	AT3G25520	LOC_Os01g67126	ribosomal L18p/L5e family protein, putative, expressed	AT3G25520	ATL5	60S ribosomal protein L5-1	564143039	564161477	+	65	60	172	131	down
TraesCS7D02G459200	99.1122	0.331297	0.474731	-3.35728	0.00078714	0.0219603	AT5G19000	LOC_Os06g45730	MBTB11 - Bric-a-Brac, Tramtrack, Broad Complex BTB domain with Meprin and TRAF Homology MATH domain, expressed	AT5G19000	BPM1	BTB/POZ and MATH domain-containing protein 1	576633767	576634774	-	70	41	198	86	down
TraesCS2D02G191800	158.089	0.332451	0.348583	-4.55784	5.16815e-06	0.000285563	AT4G37390	LOC_Os07g40290	OsGH3.8 - Probable indole-3-acetic acid-amido synthetase, expressed	AT4G37390	YDK1	Auxin-responsive GH3 family protein	136165985	136167936	+	97	81	258	174	down
TraesCS2D02G178700	129.323	0.332722	0.386204	-4.11081	3.94267e-05	0.00170102	AT5G21950	LOC_Os07g42140	hydrolase protein, putative, expressed	AT5G21950		alpha/beta-Hydrolases superfamily protein	122392758	122395623	+	79	67	238	125	down
TraesCS2D02G066600	90.502	0.333023	0.461153	-3.43987	0.000581989	0.0170291	AT1G15000	LOC_Os05g50600	OsSCP31 - Putative Serine Carboxypeptidase homologue, expressed	AT1G15000	SCPL50	Serine carboxypeptidase-like 50	27969441	27970817	-	40	63	144	102	down
TraesCS2D02G453800	210.322	0.333526	0.337535	-4.69323	2.68926e-06	0.000158463	AT4G17670	LOC_Os04g49670	DUF581 domain containing protein	AT4G17670		Protein of unknown function (DUF581)	562581294	562581590	+	86	154	311	252	down
TraesCS2D02G404500	179.39	0.333542	0.37056	-4.27477	1.91334e-05	0.000888143	AT3G53220	LOC_Os02g53400	thioredoxin, putative, expressed	AT3G53220		Thioredoxin-like 3-3	518811015	518812330	-	113	90	382	140	down
TraesCS2D02G062100	83.5164	0.334398	0.50853	-3.10771	0.00188546	0.0441014	AT3G55950	LOC_Os12g31560	protein kinase, putative	AT3G55950	CCR3	Putative serine/threonine-protein kinase-like protein CCR3	26351137	26352848	+	38	57	100	115	down
TraesCS2D02G335000	299.85	0.336661	0.254551	-6.1702	6.8204e-10	8.39095e-08	AT1G14130	LOC_Os04g39980	gibberellin 20 oxidase 2, putative, expressed	AT1G14130		2-oxoglutarate (2OG) and Fe(II)-dependent oxygenase superfamily protein	427957305	427958391	-	174	168	530	302	down
TraesCS2D02G357100	204.593	0.337001	0.314359	-4.99167	5.98599e-07	4.15719e-05	AT4G15140	LOC_Os04g42540	expressed protein	AT4G15140		unknown protein; Has 26 Blast hits to 26 proteins in 10 species: Archae - 0; Bacteria - 0; Metazoa - 0; Fungi - 0; Plants - 26; Viruses - 0; Other Eukaryotes - 0 (source: NCBI BLink).	459314873	459315493	-	97	138	368	202	down
TraesCS2D02G157800	65.4592	0.337114	0.534305	-2.93595	0.00332525	0.0682717	AT2G46960	LOC_Os07g23570	cytochrome P450 72A1, putative, expressed	AT2G46960	CYP709B1	cytochrome P450, family 709, subfamily B, polypeptide 1	101363161	101365233	-	36	39	128	58	down
TraesCS2D02G436000	265.23	0.338143	0.321197	-4.87021	1.1148e-06	7.22443e-05	AT4G19140	LOC_Os04g51166	expressed protein	AT4G19140		unknown protein; Has 30201 Blast hits to 17322 proteins in 780 species: Archae - 12; Bacteria - 1396; Metazoa - 17338; Fungi - 3422; Plants - 5037; Viruses - 0; Other Eukaryotes - 2996 (source: NCBI BLink).	546865971	546870001	+	100	207	456	275	down
TraesCS2D02G281400	247.399	0.338961	0.303917	-5.13564	2.81183e-07	2.09855e-05	AT3G48550	LOC_Os02g30380	expressed protein	AT3G48550		BEST Arabidopsis thaliana protein match is: C2H2-like zinc finger protein (TAIR:AT2G01940.3); Has 78 Blast hits to 78 proteins in 11 species: Archae - 0; Bacteria - 0; Metazoa - 0; Fungi - 0; Plants - 78; Viruses - 0; Other Eukaryotes - 0 (source: N /.../ink).	354390266	354390814	-	111	175	463	232	down
TraesCS2D02G564000	112.16	0.340235	0.443141	-3.50994	0.000448209	0.013672	AT3G58130	LOC_Os04g58210	N-acetylglucosaminyl-phosphatidylinositol de-N-acetylase, putative, expressed	AT3G58130		N-acetylglucosaminylphosphatidylinositol de-N-acetylase family protein	634863486	634866715	+	81	47	208	106	down
TraesCS2D02G375000	85.8795	0.340334	0.521878	-2.97958	0.00288647	0.061239	AT1G60670	LOC_Os04g44210	expressed protein	AT1G60670		Protein of unknown function (DUF3755)	478704105	478707796	-	28	72	127	102	down
TraesCS6D02G071300	144.078	0.340345	0.357108	-4.35423	1.33538e-05	0.000650548		LOC_Os02g15160	OsFBX40 - F-box domain containing protein, expressed				36104253	36106118	-	79	87	252	146	down
TraesCS3D02G453400	266.989	0.340401	0.301939	-5.14904	2.61827e-07	1.96573e-05	AT4G13985	LOC_Os02g29150	OsFBO11 - F-box and other domain containing protein, expressed	AT4G13985	FBD1	FBD-associated F-box protein At4g13985	560551574	560553929	+	116	193	390	320	down
TraesCS2D02G359000	123.754	0.340667	0.394697	-3.93609	8.2819e-05	0.00323621	AT5G12890	LOC_Os04g42690	UDP-glucoronosyl and UDP-glucosyl transferase domain containing protein, expressed	AT5G12890	UGT92A1	UDP-glycosyltransferase 92A1	460982149	460983579	-	79	63	220	123	down
TraesCS2D02G561600	636.216	0.340697	0.221048	-7.02763	2.10073e-12	4.08411e-10		LOC_Os04g58120	CRP2 - Cysteine-rich family protein precursor, expressed				633835192	633836358	-	431	297	1149	621	down
TraesCS1D02G029700	157.276	0.341012	0.36515	-4.2506	2.13198e-05	0.000982393	AT5G67150	LOC_Os08g01950	transferase family protein, putative, expressed	AT5G67150		HXXXD-type acyl-transferase family protein	11638843	11640273	+	84	98	316	133	down
TraesCS5D02G303500	109.647	0.341195	0.42176	-3.67824	0.00023485	0.00795762	AT5G47870	LOC_Os09g33790	snRK1-interacting protein 1, putative, expressed	AT5G47870		FUNCTIONS IN: molecular_function unknown; INVOLVED IN: biological_process unknown; LOCATED IN: chloroplast; EXPRESSED IN: 22 plant structures; EXPRESSED DURING: 13 growth stages; BEST Arabidopsis thaliana protein match is: cobalt ion binding (TAIR:A /.../10.1); Has 1807 Blast hits to 1807 proteins in 277 species: Archae - 0; Bacteria - 0; Metazoa - 736; Fungi - 347; Plants - 385; Viruses - 0; Oth…	399150158	399153204	+	50	77	170	125	down
TraesCS2D02G259400	95.9044	0.341216	0.488071	-3.17831	0.00148138	0.0366266	AT1G27040	LOC_Os11g18044	peptide transporter PTR2, putative, expressed	AT1G27040	NPF4	Protein NRT1/ PTR FAMILY 4.5	315489198	315495693	-	33	79	168	97	down
TraesCS2D02G440400	900.05	0.341362	0.199285	-7.78096	7.19776e-15	2.06085e-12							550224141	550227433	+	612	418	1423	1007	down
TraesCS2D02G099500	113.035	0.341754	0.467895	-3.3105	0.000931286	0.02522	AT2G24190	LOC_Os07g48640	short-chain dehydrogenase/reductase, putative, expressed	AT2G24190	SDR2B	Short-chain dehydrogenase/reductase 2b	51249010	51251567	+	48	83	128	159	down
TraesCS2D02G019000	104.982	0.342719	0.499707	-3.09162	0.0019907	0.0460838	AT1G21990	LOC_Os04g13150	OsFBX125 - F-box domain containing protein, expressed	AT1G21990		Putative F-box protein At1g21990	8976495	8979840	+	84	36	210	89	down
TraesCS2D02G350600	272.001	0.343032	0.264259	-5.84118	5.18335e-09	5.4326e-07	AT3G59710	LOC_Os02g39490	carbonyl reductase 3, putative, expressed	AT3G59710		NAD(P)-binding Rossmann-fold superfamily protein	448521312	448525308	-	154	161	478	273	down
TraesCS2D02G405400	191.608	0.343255	0.381194	-4.04688	5.19041e-05	0.00214812	AT4G00460	LOC_Os04g47170	ATROPGEF7/ROPGEF7, putative, expressed	AT4G00460	ROPGEF3	Rop guanine nucleotide exchange factor 3	520525405	520527424	-	147	72	290	222	down
TraesCS2D02G195000	78.4782	0.343277	0.516505	-2.98652	0.00282172	0.0600732	AT5G50890	LOC_Os07g39810	lipase class 3 family protein, putative, expressed	AT5G50890		alpha/beta-Hydrolases superfamily protein	141191528	141192457	+	53	37	100	103	down
TraesCS2D02G601200	344.892	0.344335	0.256488	-5.99684	2.01195e-09	2.27527e-07	AT1G73040	LOC_Os11g32170	stripe rust resistance protein Yr10, putative	AT1G73040	JAL19	Jacalin-related lectin 19	651491257	651501729	-	228	170	566	371	down
TraesCS2D02G443200	163.997	0.344675	0.359533	-4.27414	1.91878e-05	0.000890015	AT1G67510	LOC_Os12g13300	expressed protein	AT1G67510		Leucine-rich repeat protein kinase family protein	553991021	553996119	+	71	121	284	167	down
TraesCS1D02G115400	100.793	0.346184	0.435991	-3.51014	0.000447878	0.0136685	AT5G56040	LOC_Os05g07740	receptor-like protein kinase 2 precursor, putative, expressed	AT5G56040		Leucine-rich receptor-like protein kinase family protein	111089288	111092733	+	47	71	158	113	down
TraesCS2D02G174500	84.9996	0.346966	0.477912	-3.19543	0.00139623	0.0349419	AT3G14350	LOC_Os07g42626	STRUBBELIG-RECEPTOR FAMILY 6 precursor, putative, expressed	AT3G14350	SRF7	Protein STRUBBELIG-RECEPTOR FAMILY 7	117842131	117847964	-	55	44	163	76	down
TraesCS2D02G127300	103.406	0.347258	0.419176	-3.64029	0.000272336	0.00902866		LOC_Os07g36880	expressed protein				73864310	73865257	-	55	66	171	110	down
TraesCS2D02G057800	321.772	0.348891	0.248615	-6.11045	9.93515e-10	1.1875e-07	AT2G20480			AT2G20480		unknown protein; Has 19 Blast hits to 19 proteins in 10 species: Archae - 0; Bacteria - 0; Metazoa - 0; Fungi - 0; Plants - 19; Viruses - 0; Other Eukaryotes - 0 (source: NCBI BLink).	22961077	22962191	-	200	176	531	342	down
TraesCS2D02G309400	108.815	0.349037	0.411137	-3.69353	0.000221163	0.00754253	AT1G76690	13113	12-oxophytodienoate reductase 2, putative, expressed	AT1G76690	OPR2	12-oxophytodienoate reductase 2	396669533	396672315	-	57	71	190	109	down
TraesCS5D02G471700	74.1089	0.349124	0.537671	-2.82364	0.00474822	0.0904143							512427220	512428932	+	29	59	147	63	down
TraesCS2D02G218200	100.353	0.349433	0.441976	-3.43211	0.000598896	0.0174167	AT3G46870	LOC_Os07g36450	PPR repeat domain containing protein, putative, expressed	AT3G46870		Pentatricopeptide repeat-containing protein At3g46870	181435198	181437099	+	69	48	168	105	down
TraesCS2D02G225000	61.8837	0.350731	0.539972	-2.79934	0.00512077	0.0954876	AT4G05220	LOC_Os07g34720	harpin-induced protein 1 domain containing protein, expressed	AT4G05220		Late embryogenesis abundant (LEA) hydroxyproline-rich glycoprotein family	192736354	192736962	+	32	41	100	67	down
TraesCS6A02G062300	231.284	0.350868	0.335446	-4.50445	6.65457e-06	0.000356135	AT4G15950	LOC_Os02g49150	RNA polymerase Rpb4, putative, expressed	AT4G15950	NRPD4	DNA-directed RNA polymerases IV and V subunit 4	33292237	33298252	-	90	185	376	249	down
TraesCS2D02G336600	430.354	0.3517	0.238837	-6.31219	2.75114e-10	3.6483e-08	AT3G27540	LOC_Os04g40150	glycosyl transferase family 17 protein, putative, expressed	AT3G27540		beta-1,4-N-acetylglucosaminyltransferase family protein	430003965	430007533	-	201	309	660	488	down
TraesCS2D02G099300	86.4867	0.351908	0.46059	-3.2713	0.00107054	0.0281941	AT2G24190	LOC_Os07g48640	short-chain dehydrogenase/reductase, putative, expressed	AT2G24190	SDR2B	Short-chain dehydrogenase/reductase 2b	51165677	51167341	-	52	50	156	83	down
TraesCS2D02G254400	81.9997	0.352195	0.514369	-2.92699	0.00342256	0.0699293	AT2G20180	LOC_Os07g05010	helix-loop-helix DNA-binding domain containing protein, expressed	AT2G20180	PIF1	Transcription factor PIF1	306531203	306533039	-	30	68	146	80	down
TraesCS3A02G508100	88.1873	0.352647	0.484239	-3.10529	0.00190089	0.0443471		LOC_Os01g66230	csAtPR5, putative, expressed				729314766	729317147	-	36	69	132	102	down
TraesCS2D02G154500	193.621	0.353136	0.342309	-4.38698	1.14934e-05	0.000572308	AT4G01870	LOC_Os07g44410	WD40-like Beta Propeller Repeat family protein, expressed	AT4G01870		tolB protein-related	97637918	97640126	+	82	149	330	198	down
TraesCS2A02G573300	97.1871	0.353203	0.481347	-3.11923	0.00181323	0.0428777	AT1G71695	LOC_Os04g59160	peroxidase precursor, putative, expressed	AT1G71695	PER12	Peroxidase 12	768997070	768998532	+	48	67	110	135	down
TraesCS2D02G078000	81.3195	0.355416	0.490308	-3.04384	0.00233576	0.052212	AT5G18750	LOC_Os06g34440	dnaJ domain containing protein, expressed	AT5G18750		DNAJ heat shock N-terminal domain-containing protein	33365170	33367595	+	38	59	115	98	down
TraesCS2D02G190200	109.903	0.356472	0.453148	-3.284	0.00102345	0.0272589	AT1G74360	LOC_Os07g40630	BRASSINOSTEROID INSENSITIVE 1 precursor, putative, expressed	AT1G74360		Probable LRR receptor-like serine/threonine-protein kinase At1g74360	134292778	134296228	+	69	61	126	151	down
TraesCS2D02G242500	139.086	0.357409	0.363269	-4.08609	4.38696e-05	0.00187312	AT4G22140	LOC_Os07g08880	ES43 protein, putative, expressed	AT4G22140	EBS	PHD finger family protein / bromo-adjacent homology (BAH) domain-containing protein	270842576	270878447	-	82	84	242	138	down
TraesCS2D02G502900	67.5282	0.357446	0.530316	-2.79871	0.00513069	0.0955595	AT1G02065	LOC_Os04g56170	OsSPL8 - SBP-box gene family member, expressed	AT1G02065	SPL8	Squamosa promoter-binding-like protein 8	596550163	596554125	-	31	50	102	77	down
TraesCS2D02G073910LC	196.444	0.357551	0.310673	-4.77602	1.78796e-06	0.000109556		LOC_Os04g47030	hypothetical protein				33714102	33715999	-	110	125	351	189	down
TraesCS3D02G453000	118.058	0.357933	0.430178	-3.44565	0.000569698	0.0168002	AT5G56370	LOC_Os02g29150	OsFBO11 - F-box and other domain containing protein, expressed	AT5G56370		FBD-associated F-box protein At5g56370	560267636	560269594	-	76	65	246	91	down
TraesCS6B02G282300	70.8092	0.35799	0.515033	-2.8775	0.00400836	0.0791495	AT5G47180	LOC_Os10g40140	MSP domain containing protein, expressed	AT5G47180	PVA21	Vesicle-associated protein 2-1	508608914	508612184	+	38	47	136	62	down
TraesCS2D02G006900	181.936	0.35841	0.392707	-3.76952	0.000163559	0.00581739	AT1G13110	LOC_Os03g39650	cytochrome P450, putative, expressed	AT1G13110	CYP71B7	Cytochrome P450 71B7	3221479	3223179	-	65	155	261	216	down
TraesCS2D02G041500	138.025	0.358666	0.378775	-3.90545	9.40508e-05	0.00362784	AT5G38350	LOC_Os11g46210	NB-ARC domain containing protein, expressed	AT5G38350		Disease resistance protein (NBS-LRR class) family	14897858	14899983	-	65	101	218	151	down
TraesCS2D02G372500	750.635	0.358747	0.178419	-8.28924	1.13975e-16	3.93378e-14	AT5G08260	LOC_Os02g42310	OsSCP8 - Putative Serine Carboxypeptidase homologue, expressed	AT5G08260	SCPL35	Serine carboxypeptidase-like 35	476686316	476690652	+	485	410	1261	772	down
TraesCS2D02G545800	1722.83	0.359759	0.123169	-11.9746	4.82972e-33	1.17009e-29	AT3G23510	LOC_Os12g16650	Cyclopropane-fatty-acyl-phospholipid synthase, putative, expressed	AT3G23510		Cyclopropane-fatty-acyl-phospholipid synthase	622373744	622386529	-	989	1076	2658	1921	down
TraesCS7D02G054000	97.7456	0.362037	0.432345	-3.39032	0.000698111	0.0198708	AT2G20340	LOC_Os08g04540	decarboxylase, putative, expressed	AT2G20340	ELI5	Tyrosine decarboxylase 1	28577037	28578569	-	52	66	155	106	down
TraesCS2D02G010200	152.768	0.362395	0.36299	-4.03417	5.47957e-05	0.00225005	AT3G57430	LOC_Os04g02850	pentatricopeptide, putative, expressed	AT3G57430	PCMP-H81	Pentatricopeptide repeat-containing protein At3g57430, chloroplastic	5230280	5232844	+	83	102	293	133	down
TraesCS2D02G406200	129.801	0.363322	0.433607	-3.36867	0.000755319	0.02124	AT1G22360	LOC_Os07g30330	cytokinin-O-glucosyltransferase 2, putative, expressed	AT1G22360	UGT85A2	UDP-glycosyltransferase 85A2	521533439	521534938	+	95	60	158	171	down
TraesCS2D02G145100	181.338	0.363536	0.335722	-4.34833	1.37177e-05	0.000665188	AT3G21530	LOC_Os07g45100	endonuclease/exonuclease/phosphatase family domain containing protein, expressed	AT3G21530		DNAse I-like superfamily protein	86526722	86529946	+	116	102	255	217	down
TraesCS2D02G292800	422.483	0.363729	0.231811	-6.2942	3.0899e-10	4.06331e-08	AT5G03870	LOC_Os04g33680	glutaredoxin, putative, expressed	AT5G03870		Glutaredoxin family protein	375256231	375258015	+	280	228	643	474	down
TraesCS2D02G358200	1013.19	0.36381	0.161529	-9.03086	1.70335e-19	8.5835e-17	AT4G06744	LOC_Os04g42620	uncharacterized protein At4g06744 precursor, putative, expressed	AT4G06744		Uncharacterized protein At4g06744	460364946	460366310	+	569	656	1478	1178	down
TraesCS7B02G213600	160.508	0.363812	0.347334	-4.1998	2.67152e-05	0.00120371	AT1G79350	LOC_Os04g52060	transposable element protein, putative, containing Pfam profile\x3a PF03004, Transposase_24, expressed	AT1G79350	EMB1135	RING/FYVE/PHD zinc finger superfamily protein	392636927	392644472	+	80	115	268	165	down
TraesCS2D02G424200	227.349	0.364555	0.294466	-4.94383	7.6604e-07	5.19525e-05	AT1G64520	LOC_Os07g25420	26S proteasome non-ATPase regulatory subunit 8, putative, expressed	AT1G64520	RPN12A	26S proteasome non-ATPase regulatory subunit 8 homolog A	537212764	537216005	+	129	147	416	210	down
TraesCS2D02G161200	97.7666	0.364865	0.439081	-3.31275	0.00092385	0.0250569	AT5G39530	LOC_Os07g43925	expressed protein	AT5G39530		Protein of unknown function (DUF1997)	106147501	106148731	-	48	71	156	105	down
TraesCS2D02G332700	493.805	0.365323	0.211242	-6.8772	6.1042e-12	1.07704e-09	AT5G06940	LOC_Os04g39650	receptor protein kinase CLAVATA1 precursor, putative, expressed	AT5G06940		Probably inactive leucine-rich repeat receptor-like protein kinase At5g06940	426429956	426432681	+	262	338	744	558	down
TraesCS2D02G035700	214.435	0.36537	0.311683	-4.6604	3.15592e-06	0.000182881	AT1G18000	LOC_Os04g01520	expressed protein	AT1G18000		UNC93-like protein 2	13588413	13590974	+	135	125	406	189	down
TraesCS2D02G035200	185.196	0.365717	0.356333	-4.0726	4.6491e-05	0.0019641	AT5G67150	LOC_Os08g01980	transferase family protein, putative, expressed	AT5G67150		HXXXD-type acyl-transferase family protein	13508844	13510379	+	109	115	223	245	down
TraesCS2D02G109800	211.983	0.367751	0.317361	-4.54749	5.42898e-06	0.000297884	AT4G02320	LOC_Os07g47830	pectinesterase, putative, expressed	AT4G02320	PME40	Probable pectinesterase/pectinesterase inhibitor 40	60942633	60946367	+	138	120	403	185	down
TraesCS5D02G128100	94.2197	0.368039	0.469965	-3.06846	0.00215164	0.0489461	AT1G22680			AT1G22680		unknown protein; FUNCTIONS IN: molecular_function unknown; INVOLVED IN: biological_process unknown; LOCATED IN: chloroplast; CONTAINS InterPro DOMAIN/s: Protein of unknown function DUF688 (InterPro:IPR007789); BEST Arabidopsis thaliana protein match /.../nknown protein (TAIR:AT1G71970.1); Has 44 Blast hits to 44 proteins in 8 species: Archae - 0; Bacteria - 0; Metazoa - 0; Fungi - 0; Plants - 44;…	199884416	199885063	+	60	55	195	72	down
TraesCS2D02G040000	101.292	0.368666	0.467456	-3.07968	0.00207225	0.0475598	AT5G64440	LOC_Os04g01250	amidase family protein, putative, expressed	AT5G64440	FAAH	Fatty acid amide hydrolase	14628357	14640437	+	39	86	162	108	down
TraesCS2D02G342700	297.743	0.368784	0.273853	-5.2552	1.47864e-07	1.16425e-05	AT3G27310	LOC_Os04g40870	alveolar soft part sarcoma chromosome region, candidate 1, putative, expressed	AT3G27310	PUX1	Plant UBX domain-containing protein 1	438702269	438707312	+	166	199	570	257	down
TraesCS2D02G362000	160.273	0.368796	0.338256	-4.25448	2.09532e-05	0.000968337	AT1G17130	LOC_Os01g40610	coiled-coil domain-containing protein, putative, expressed	AT1G17130		Family of unknown function (DUF572)	468095854	468097899	+	92	104	273	160	down
TraesCS2D02G082000	390.724	0.369408	0.242056	-5.93546	2.93024e-09	3.22122e-07	AT3G08510	LOC_Os07g49330	phospholipase C, putative, expressed	AT3G08510	PLC2	Phosphoinositide phospholipase C 2	35259581	35263308	+	270	205	632	411	down
TraesCS2D02G094500	218.457	0.370962	0.2984	-4.79442	1.63144e-06	0.000101146	AT5G45500	LOC_Os02g34490	Leucine Rich Repeat family protein, expressed	AT5G45500		RNI-like superfamily protein	46484583	46493189	-	114	155	365	222	down
TraesCS2D02G447800	581.462	0.371316	0.187266	-7.63237	2.3048e-14	6.04915e-12	AT3G56640	LOC_Os10g27990	exocyst complex component 6, putative, expressed	AT3G56640	SEC15A	Exocyst complex component SEC15A	557663698	557666067	+	330	385	994	576	down
TraesCS2D02G455600	97.6008	0.371327	0.45587	-3.13519	0.00171743	0.0410458	AT1G05200	LOC_Os04g49570	glutamate receptor, putative, expressed	AT1G05200	GLR3	Glutamate receptor 3.4	563795404	563799144	+	72	47	174	92	down
TraesCS5D02G091000	89.1697	0.371335	0.461948	-3.09387	0.00197564	0.0458626	AT3G55550	LOC_Os12g38610	lectin-like receptor kinase, putative, expressed	AT3G55550	LECRKS4	L-type lectin-domain containing receptor kinase S.4	98227492	98229573	+	43	67	139	97	down
TraesCS5D02G381200	218.016	0.371794	0.292818	-4.87478	1.0893e-06	7.09569e-05							451546114	451547032	-	130	138	377	213	down
TraesCS2A02G510800	216.328	0.371821	0.305996	-4.66451	3.09355e-06	0.000179597	AT3G16150	LOC_Os04g55710	transposon protein, putative, unclassified, expressed	AT3G16150		Probable isoaspartyl peptidase/L-asparaginase 2	735761447	735763755	+	116	151	395	198	down
TraesCS2D02G325300	400.949	0.372923	0.252724	-5.63084	1.79336e-08	1.70382e-06	AT2G13820	LOC_Os04g38840	LTPL81 - Protease inhibitor/seed storage/LTP family protein precursor, expressed	AT2G13820		Non-specific lipid-transfer protein-like protein At2g13820	419024868	419025582	+	291	199	651	418	down
TraesCS2D02G440300	275.643	0.373693	0.259577	-5.47072	4.482e-08	3.92113e-06							549983419	549984880	-	162	178	451	285	down
TraesCS2D02G399400	551.432	0.374393	0.201803	-7.02356	2.16278e-12	4.17895e-10	AT5G53500	LOC_Os04g48010	WD-40 repeat family protein, putative, expressed	AT5G53500		Transducin/WD40 repeat-like superfamily protein	512168993	512171907	-	353	327	984	517	down
TraesCS2D02G250100	205.79	0.374529	0.331536	-4.2736	1.92346e-05	0.000891529	AT5G22000	LOC_Os03g57500	zinc finger, C3HC4 type domain containing protein, expressed	AT5G22000	RHF2A	E3 ubiquitin-protein ligase RHF2A	297598601	297600681	-	152	100	317	225	down
TraesCS4A02G460100	93.5617	0.37529	0.464519	-3.04384	0.00233582	0.052212	AT2G32440	LOC_Os06g02019	cytochrome P450, putative, expressed	AT2G32440	KAO2	Ent-kaurenoic acid oxidase 2	725669383	725673513	-	61	54	118	119	down
TraesCS2D02G077300	152.081	0.375959	0.347969	-4.05597	4.99262e-05	0.00208131	AT5G13190	LOC_Os02g31100	LITAF-domain-containing protein, putative, expressed	AT5G13190		CONTAINS InterPro DOMAIN/s: LPS-induced tumor necrosis factor alpha factor (InterPro:IPR006629); Has 30201 Blast hits to 17322 proteins in 780 species: Archae - 12; Bacteria - 1396; Metazoa - 17338; Fungi - 3422; Plants - 5037; Viruses - 0; Other Eu /.../es - 2996 (source: NCBI BLink).	32983989	32986713	-	97	91	253	154	down
TraesCS2D02G273200	353.351	0.376191	0.247061	-5.70896	1.13666e-08	1.12223e-06	AT1G05840	LOC_Os02g27360	aspartic proteinase-like protein 2 precursor, putative, expressed	AT1G05840		Eukaryotic aspartyl protease family protein	339375003	339382624	+	185	255	622	336	down
TraesCS5D02G274000	153.335	0.376312	0.357078	-3.94872	7.85715e-05	0.00309133	AT3G57930	LOC_Os09g31446	expressed protein	AT3G57930		unknown protein; BEST Arabidopsis thaliana protein match is: unknown protein (TAIR:AT2G42190.1); Has 1519 Blast hits to 1241 proteins in 182 species: Archae - 0; Bacteria - 60; Metazoa - 576; Fungi - 133; Plants - 127; Viruses - 30; Other Eukaryotes /.../ (source: NCBI BLink).	377261643	377262182	-	86	104	215	181	down
TraesCS2D02G155400	319.485	0.376524	0.272632	-5.16883	2.3556e-07	1.77913e-05	AT3G62210	LOC_Os07g44320	expressed protein	AT3G62210	EDA32	Putative endonuclease or glycosyl hydrolase	99125499	99128920	+	150	249	537	320	down
TraesCS2D02G035600	130.875	0.376711	0.378501	-3.72117	0.000198302	0.00684442	AT4G25280	LOC_Os04g01530	adenylate kinase, putative, expressed	AT4G25280	UMK2	Probable UMP-CMP kinase 2	13580894	13584510	+	69	94	220	131	down
TraesCS2D02G355900	250.345	0.376842	0.284832	-4.94315	7.68715e-07	5.2066e-05	AT1G80080	LOC_Os01g43440	TOO MANY MOUTHS precursor, putative	AT1G80080	TMM	Protein TOO MANY MOUTHS	458172776	458174248	-	152	159	462	224	down
TraesCS2D02G098300	388.984	0.377052	0.237871	-5.91567	3.30524e-09	3.59623e-07	AT2G39300	LOC_Os07g48700	expressed protein	AT2G39300		unknown protein; INVOLVED IN: biological_process unknown; LOCATED IN: vacuole; EXPRESSED IN: 8 plant structures; EXPRESSED DURING: 4 anthesis, petal differentiation and expansion stage; BEST Arabidopsis thaliana protein match is: unknown protein (TA /.../G55060.1); Has 46416 Blast hits to 28308 proteins in 1743 species: Archae - 734; Bacteria - 4822; Metazoa - 24446; Fungi - 3539; Plants - 2267; …	50467649	50472701	+	227	257	721	346	down
TraesCS2D02G518800	192.76	0.377205	0.312751	-4.49743	6.87796e-06	0.000365605	AT1G05500	LOC_Os04g55220	C2 domain containing protein, expressed	AT1G05500	SYT5	Synaptotagmin-5	608772145	608776570	-	108	132	333	187	down
TraesCS2D02G331300	318.981	0.377272	0.249527	-5.63595	1.74093e-08	1.65902e-06	AT4G17170	LOC_Os02g37420	ras-related protein, putative, expressed	AT4G17170	RABB1C	Ras-related protein RABB1c	423872448	423874567	+	199	197	564	301	down
TraesCS2D02G264700	134.56	0.377304	0.384196	-3.66011	0.000252108	0.00846278	AT3G50950	LOC_Os07g01530	expressed protein	AT3G50950	RPP13L4	Disease resistance RPP13-like protein 4	323648053	323649402	+	65	103	210	145	down
TraesCS2D02G418200	2408.92	0.378366	0.116714	-12.0135	3.01863e-33	7.60574e-30	AT2G32240	LOC_Os04g52460	retrotransposon protein, putative, unclassified, expressed	AT2G32240		FUNCTIONS IN: molecular_function unknown; INVOLVED IN: response to cadmium ion; LOCATED IN: plasma membrane; EXPRESSED IN: 25 plant structures; EXPRESSED DURING: 13 growth stages; CONTAINS InterPro DOMAIN/s: Prefoldin (InterPro:IPR009053); BEST Arab /.../s thaliana protein match is: unknown protein (TAIR:AT1G05320.3); Has 470429 Blast hits to 168274 proteins in 4282 species: Archae - 6896; Bacter…	532177284	532184450	-	1311	1695	3854	2530	down
TraesCS2D02G246700	247.047	0.37892	0.282649	-4.95326	7.29795e-07	4.99129e-05	AT4G35500	LOC_Os07g28930	expressed protein	AT4G35500		Protein kinase superfamily protein	288612431	288615836	-	131	178	416	246	down
TraesCS2D02G541600	221.989	0.37898	0.308336	-4.53988	5.62869e-06	0.00030777	AT1G18490	LOC_Os08g03870	2-aminoethanethiol dioxygenase, putative, expressed	AT1G18490	PCO3	Plant cysteine oxidase 3	620528776	620532107	-	149	127	411	197	down
TraesCS2D02G545100	98.9252	0.379622	0.435887	-3.2058	0.00134688	0.0340178	AT4G06744	LOC_Os04g57430	uncharacterized protein At4g06744 precursor, putative	AT4G06744		Uncharacterized protein At4g06744	621946975	621948558	-	50	74	161	102	down
TraesCS2D02G559700	118.593	0.379787	0.423048	-3.30161	0.000961315	0.025888		LOC_Os04g57970	expressed protein				632081950	632083270	-	78	70	240	92	down
TraesCS5D02G514200	657.425	0.380227	0.185066	-7.5382	4.76491e-14	1.18166e-11		LOC_Os03g57600	expressed protein				537965873	537969683	-	379	442	967	743	down
TraesCS5B02G023000	249.464	0.380274	0.311518	-4.47772	7.54461e-06	0.0003957	AT5G39890	LOC_Os12g42860	2-aminoethanethiol dioxygenase, putative, expressed	AT5G39890	PCO2	Plant cysteine oxidase 2	21411180	21413390	+	141	172	501	196	down
TraesCS2D02G313100	134.469	0.380567	0.415749	-3.35245	0.000800997	0.0222583	AT1G09900	LOC_Os02g35750	pentatricopeptide repeat domain containing protein, putative, expressed	AT1G09900		Pentatricopeptide repeat-containing protein At1g09900	402714075	402715940	+	72	96	154	180	down
TraesCSU02G037000	455.1	0.381025	0.220224	-6.32103	2.59818e-10	3.46736e-08	AT1G49760	LOC_Os04g58590	RNA recognition motif containing protein, putative, expressed	AT1G49760	PAB8	Polyadenylate-binding protein 8	31304298	31309568	+	301	267	806	426	down
TraesCS2D02G104400	176.443	0.381201	0.350301	-3.97194	7.12884e-05	0.00283847	AT2G40770	LOC_Os07g48270	helicase conserved C-terminal domain containing protein, expressed	AT2G40770		zinc ion binding;DNA binding;helicases;ATP binding;nucleic acid binding	56238982	56251064	+	96	126	344	145	down
TraesCS2D02G346700	210.592	0.381334	0.313343	-4.43881	9.04557e-06	0.00046286	AT3G59360	LOC_Os04g41320	nucleotide-sugar transporter family protein, putative, expressed	AT3G59360	UTR6	CMP-sialic acid transporter 3	444388045	444394572	-	104	161	339	219	down
TraesCS2D02G343100	169.684	0.38156	0.347207	-4.00343	6.24305e-05	0.0025176	AT2G17030	LOC_Os04g40920	expressed protein	AT2G17030	SKIP23	F-box protein SKIP23	439463239	439464456	-	119	92	247	193	down
TraesCS2D02G299600	220.661	0.381915	0.309584	-4.48562	7.27009e-06	0.000383537							381883956	381884881	-	117	161	407	196	down
TraesCS2D02G372200	938.429	0.381919	0.171424	-8.10073	5.46295e-16	1.77377e-13	AT5G08330	LOC_Os04g44440	TCP family transcription factor, putative, expressed	AT5G08330	TCP21	Transcription factor TCP21	476345439	476346056	-	597	578	1719	841	down
TraesCS2D02G421700	643.587	0.382158	0.179232	-7.74281	9.72458e-15	2.7104e-12	AT4G20050	LOC_Os04g52320	QRT3, putative, expressed	AT4G20050	QRT3	Polygalacturonase QRT3	535107310	535109676	-	404	401	994	695	down
TraesCS2D02G307900	155.349	0.382318	0.349224	-3.97211	7.12384e-05	0.00283827	AT2G23390	LOC_Os04g36062	expressed protein	AT2G23390		CONTAINS InterPro DOMAIN/s: Protein of unknown function DUF482 (InterPro:IPR007434), Acyl-CoA N-acyltransferase (InterPro:IPR016181); Has 2165 Blast hits to 2163 proteins in 543 species: Archae - 0; Bacteria - 1044; Metazoa - 0; Fungi - 0; Plants - /.../ruses - 0; Other Eukaryotes - 1088 (source: NCBI BLink).	394791656	394797799	+	95	100	280	142	down
TraesCS1D02G052900	190.225	0.382455	0.311822	-4.44689	8.71212e-06	0.000447981	AT1G61070	LOC_Os02g41904	DEF7 - Defensin and Defensin-like DEFL family	AT1G61070	PDF2	Defensin-like protein 5	33705663	33706007	+	108	131	310	195	down
TraesCS2D02G463500	85.1049	0.382877	0.466285	-2.97039	0.00297426	0.0626793	AT5G53045	LOC_Os02g20280	conserved hypothetical protein	AT5G53045		unknown protein; Has 122 Blast hits to 122 proteins in 57 species: Archae - 0; Bacteria - 0; Metazoa - 46; Fungi - 30; Plants - 41; Viruses - 0; Other Eukaryotes - 5 (source: NCBI BLink).	569192987	569194085	+	46	61	125	96	down
TraesCS2D02G173700	164.547	0.38298	0.354214	-3.90911	9.2638e-05	0.00357772	AT2G26570	LOC_Os07g42700	paramyosin, putative, expressed	AT2G26570	WEB1	Protein WEAK CHLOROPLAST MOVEMENT UNDER BLUE LIGHT 1	117226842	117229477	-	86	121	227	195	down
TraesCS2D02G196800	1052.63	0.383296	0.147333	-9.39009	5.99513e-21	3.59651e-18	AT2G32210			AT2G32210		unknown protein; BEST Arabidopsis thaliana protein match is: unknown protein (TAIR:AT2G32190.1); Has 214 Blast hits to 214 proteins in 21 species: Archae - 0; Bacteria - 0; Metazoa - 1; Fungi - 10; Plants - 203; Viruses - 0; Other Eukaryotes - 0 (so /.../NCBI BLink).	143300685	143302110	+	665	656	1794	1027	down
TraesCS7B02G298300	74.0978	0.383601	0.491259	-2.81383	0.00489546	0.0924079	AT2G33590	LOC_Os06g41810	reductase, putative, expressed	AT2G33590		NAD(P)-binding Rossmann-fold superfamily protein	535500518	535504238	+	47	46	122	75	down
TraesCS2D02G303400	142.382	0.384758	0.364583	-3.7796	0.000157082	0.00563796	AT1G34320	LOC_Os04g35410	expressed protein	AT1G34320		Protein of unknown function (DUF668)	387556901	387561508	-	80	100	253	132	down
TraesCS2D02G241400	274.352	0.385033	0.26778	-5.14207	2.71727e-07	2.0352e-05	AT3G15430	LOC_Os07g27490	Regulator of chromosome condensation domain containing protein, expressed	AT3G15430		Regulator of chromosome condensation (RCC1) family protein	262448278	262458898	+	150	197	463	270	down
TraesCS2D02G314100	141.747	0.385233	0.358827	-3.83526	0.000125431	0.00465031	AT4G08460	LOC_Os04g37530	expressed protein	AT4G08460		Protein of unknown function (DUF1644)	403505002	403506012	-	81	98	229	146	down
TraesCS2D02G253400	161.424	0.385254	0.339969	-4.04777	5.17074e-05	0.0021428	AT4G05390	LOC_Os07g05400	ferredoxin--NADP reductase, chloroplast precursor, putative, expressed	AT4G05390	RFNR1	Ferredoxin--NADP reductase, root isozyme 1, chloroplastic	305864081	305867791	+	89	115	255	170	down
TraesCS2D02G317500	502.243	0.385353	0.207925	-6.61657	3.67624e-11	5.77472e-09	AT4G08920	LOC_Os04g37920	FAD binding domain of DNA photolyase domain containing protein, expressed	AT4G08920	CRY1	Cryptochrome-1	406950389	406953470	+	341	290	830	505	down
TraesCS2D02G329300	284.729	0.386069	0.316085	-4.34398	1.39924e-05	0.000676423	AT2G03810	LOC_Os04g39240	expressed protein	AT2G03810		18S pre-ribosomal assembly protein gar2-related	422325545	422329067	-	133	230	560	229	down
TraesCS2D02G348000	611.871	0.386622	0.179454	-7.63987	2.17442e-14	5.80368e-12	AT2G31510	LOC_Os04g41470	expressed protein	AT2G31510	ARI7	Probable E3 ubiquitin-protein ligase ARI7	446049708	446059572	-	373	400	968	642	down
TraesCS4D02G141300	138.675	0.386683	0.486822	-2.81577	0.00486611	0.0920211	AT2G28790	LOC_Os11g47670	thaumatin family domain containing protein, expressed	AT2G28790		Pathogenesis-related thaumatin superfamily protein	125231513	125232208	-	124	49	295	97	down
TraesCS2D02G388900	362.334	0.386814	0.227962	-6.01104	1.84341e-09	2.10356e-07	AT5G08780	LOC_Os05g51850	AT hook-containing DNA-binding protein, putative, expressed	AT5G08780		winged-helix DNA-binding transcription factor family protein	495100650	495102265	-	223	235	592	368	down
TraesCS2D02G001300	110.337	0.389473	0.428096	-3.17781	0.00148394	0.0366706	AT1G30890	LOC_Os04g08320	YIF1B, putative, expressed	AT1G30890		Integral membrane HRF1 family protein	674159	675190	+	83	56	164	122	down
TraesCS2D02G422400	346.99	0.390269	0.242221	-5.60422	2.09198e-08	1.96384e-06	AT4G37970	LOC_Os04g52280	dehydrogenase, putative, expressed	AT4G37970	CAD6	Probable cinnamyl alcohol dehydrogenase 6	535620942	535623932	-	198	245	607	325	down
TraesCS2D02G542600	89.996	0.390376	0.459064	-2.95615	0.00311501	0.0648857	AT4G22260	LOC_Os04g57320	immutans protein, putative, expressed	AT4G22260	AOX4	Ubiquinol oxidase 4, chloroplastic/chromoplastic	621064121	621066597	-	59	55	122	107	down
TraesCS2D02G035400	387.098	0.390529	0.222606	-6.09373	1.10308e-09	1.30607e-07	AT5G48230	LOC_Os09g07830	acetyl-CoA acetyltransferase, cytosolic, putative, expressed	AT5G48230	AAT1	Acetyl-CoA acetyltransferase, cytosolic 1	13526455	13532039	+	230	263	603	410	down
TraesCS2D02G034600	100.262	0.390902	0.434209	-3.1209	0.00180302	0.0427124	AT1G12550	LOC_Os04g01650	erythronate-4-phosphate dehydrogenase domain containing protein	AT1G12550	HPR3	Glyoxylate/hydroxypyruvate reductase HPR3	13424732	13426551	-	54	74	144	114	down
TraesCS5D02G031600	84.9227	0.390978	0.4699	-2.88325	0.00393595	0.0781853	AT5G15120	LOC_Os12g42860	2-aminoethanethiol dioxygenase, putative, expressed	AT5G15120	PCO1	Plant cysteine oxidase 1	28938583	28940781	+	51	57	115	101	down
TraesCS2D02G129500	894.538	0.39158	0.151865	-8.90674	5.25563e-19	2.41644e-16	AT2G41430	LOC_Os07g46670	early response to dehydration 15, putative, expressed	AT2G41430	ERD15	Protein EARLY RESPONSIVE TO DEHYDRATION 15	75389686	75390244	+	561	579	1426	925	down
TraesCS5D02G556700	92.4493	0.391587	0.466917	-2.89686	0.00376914	0.075635	AT3G56830	LOC_Os03g63554	DUF565 domain containing protein, putative, expressed	AT3G56830		Protein of unknown function (DUF565)	559728554	559730740	-	43	76	164	85	down
TraesCS2D02G076700	126.111	0.391751	0.39675	-3.40767	0.000655202	0.0187852	AT2G45910	LOC_Os10g01060	protein kinase family protein, putative, expressed	AT2G45910	PUB33	U-box domain-containing protein 33	32788822	32793217	+	70	91	169	151	down
TraesCS2D02G043700	412.397	0.391789	0.289301	-4.67282	2.97099e-06	0.000173229	AT5G49665	LOC_Os04g01160	zinc finger family protein, putative, expressed	AT5G49665		Zinc finger (C3HC4-type RING finger) family protein	15731041	15734216	-	314	209	825	319	down
TraesCS2D02G299200	247.651	0.392035	0.297272	-4.54447	5.50729e-06	0.000301919		LOC_Os10g34602	csAtPR5, putative, expressed				381192630	381198300	-	122	196	384	263	down
TraesCS2D02G268000	150.243	0.39308	0.355263	-3.79185	0.000149528	0.00541523	AT3G63510	LOC_Os04g20990	tRNA-dihydrouridine synthase, putative, expressed	AT3G63510		FMN-linked oxidoreductases superfamily protein	327958134	327965815	-	81	112	249	149	down
TraesCS2D02G285900	304.257	0.393873	0.247779	-5.42498	5.79597e-08	5.00806e-06	AT5G13970	LOC_Os04g32580	expressed protein	AT5G13970		unknown protein; FUNCTIONS IN: molecular_function unknown; INVOLVED IN: biological_process unknown; LOCATED IN: endomembrane system; EXPRESSED IN: 23 plant structures; EXPRESSED DURING: 13 growth stages; BEST Arabidopsis thaliana protein match is: u /.../ protein (TAIR:AT5G13310.1); Has 1807 Blast hits to 1807 proteins in 277 species: Archae - 0; Bacteria - 0; Metazoa - 736; Fungi - 347; Plants -…	364163965	364166257	+	185	205	500	304	down
TraesCS2D02G040800	100.291	0.395491	0.450635	-2.96977	0.00298027	0.062743	AT5G64460	LOC_Os04g01230	phosphoglycerate mutase, putative, expressed	AT5G64460		Phosphoglycerate mutase-like protein 1	14778722	14782845	-	48	82	182	89	down
TraesCS7D02G460800	112.605	0.395814	0.407651	-3.28002	0.00103799	0.027518	AT1G79550	LOC_Os06g45710	phosphoglycerate kinase protein, putative, expressed	AT1G79550	PGK	phosphoglycerate kinase	577261659	577264685	+	70	75	204	100	down
TraesCS2D02G280600	268.994	0.395953	0.300828	-4.44306	8.86899e-06	0.000454933	AT3G48530	LOC_Os04g31340	CBS domain containing membrane protein, putative, expressed	AT3G48530	KING1	SNF1-related protein kinase regulatory subunit gamma-1	352762934	352767831	-	209	134	437	271	down
TraesCS2D02G464900	91.6732	0.396641	0.467462	-2.85391	0.0043185	0.0839913	AT1G30320	LOC_Os04g52920	remorin family protein, putative, expressed	AT1G30320		Remorin family protein	571056250	571059080	+	42	77	148	93	down
TraesCS6A02G096800	127.779	0.396802	0.379616	-3.51278	0.000443445	0.0135644	AT1G80570	LOC_Os04g30210	OsFBL15 - F-box domain and LRR containing protein, expressed	AT1G80570	FBL14	F-box/LRR-repeat protein 14	64166104	64167558	-	85	79	193	138	down
TraesCS2D02G191100	128.551	0.396866	0.403431	-3.30484	0.000950293	0.0256575	AT1G69430	LOC_Os07g40470	expressed protein	AT1G69430		unknown protein; BEST Arabidopsis thaliana protein match is: unknown protein (TAIR:AT1G26650.1); Has 216 Blast hits to 215 proteins in 17 species: Archae - 0; Bacteria - 0; Metazoa - 0; Fungi - 0; Plants - 216; Viruses - 0; Other Eukaryotes - 0 (sou /.../CBI BLink).	135308791	135309786	-	60	107	219	123	down
TraesCS2D02G128100	140.454	0.397032	0.387674	-3.4376	0.000586884	0.0171317	AT4G27010	LOC_Os04g53380	expressed protein	AT4G27010		CONTAINS InterPro DOMAIN/s: Ribosome 60S biogenesis N-terminal (InterPro:IPR021714); BEST Arabidopsis thaliana protein match is: unknown protein (TAIR:AT1G72270.1); Has 30201 Blast hits to 17322 proteins in 780 species: Archae - 12; Bacteria - 1396; /.../oa - 17338; Fungi - 3422; Plants - 5037; Viruses - 0; Other Eukaryotes - 2996 (source: NCBI BLink).	74848324	74862386	+	79	103	274	112	down
TraesCS2A02G338800	105.703	0.397279	0.41628	-3.19923	0.00137795	0.0345255	AT5G15240	LOC_Os04g38680	transmembrane amino acid transporter protein, putative, expressed	AT5G15240		Transmembrane amino acid transporter family protein	572746865	572748390	-	71	65	180	101	down
TraesCS2D02G351800	167.788	0.397658	0.330341	-4.02736	5.64077e-05	0.00230722	AT4G17616	LOC_Os07g31310	PPR repeat domain containing protein, putative, expressed	AT4G17616		Pentatricopeptide repeat-containing protein At4g17616	450202722	450206423	+	110	106	269	171	down
TraesCS2D02G326400	459.572	0.398129	0.214073	-6.20673	5.40996e-10	6.80187e-08	AT5G57890	LOC_Os04g38950	class I glutamine amidotransferase, putative, expressed	AT5G57890	ASB2	Anthranilate synthase beta subunit 2, chloroplastic	419784375	419787067	-	255	340	717	481	down
TraesCS3A02G146600	130.075	0.398438	0.386727	-3.43285	0.000597282	0.0173858	AT4G11150	LOC_Os01g12260	vacuolar ATP synthase subunit E, putative, expressed	AT4G11150	VHA-E1	V-type proton ATPase subunit E1	128293236	128299379	+	69	100	228	120	down
TraesCS2D02G084400	122.936	0.39957	0.395952	-3.34253	0.000830194	0.0229561	AT2G30020	LOC_Os03g18150	protein phosphatase 2C, putative, expressed	AT2G30020		Probable protein phosphatase 2C 25	36576593	36577762	+	83	76	225	107	down
TraesCS2D02G128700	101.382	0.399706	0.462044	-2.86334	0.00419206	0.0820309	AT4G33540	LOC_Os02g58270	metallo-beta-lactamase family protein, putative, expressed	AT4G33540		metallo-beta-lactamase family protein	74974854	74977889	+	75	55	122	129	down
TraesCS4B02G186800	83.8312	0.400607	0.465929	-2.83249	0.00461873	0.0885642	AT1G09160	LOC_Os03g18970	protein phosphotase protein, putative, expressed	AT1G09160		Probable protein phosphatase 2C 5	406803680	406811230	+	50	59	147	77	down
TraesCS2D02G339700	434.51	0.40075	0.21534	-6.12623	8.99866e-10	1.07967e-07	AT3G48360	LOC_Os04g40630	BTBZ4 - Bric-a-Brac, Tramtrack, Broad Complex BTB domain with TAZ zinc finger and Calmodulin-binding domains, expressed	AT3G48360	BT2	BTB/POZ and TAZ domain-containing protein 2	433863138	433864932	+	286	277	740	413	down
TraesCS2D02G096600	460.154	0.400846	0.226327	-5.82734	5.63184e-09	5.85395e-07							49176970	49177950	+	239	361	727	474	down
TraesCS2D02G084200	1278.49	0.400983	0.158776	-8.30342	1.01154e-16	3.53983e-14	AT3G55990	LOC_Os07g49280	PMR5, putative, expressed	AT3G55990	ESK1	Protein ESKIMO 1	36534457	36537675	+	918	733	2146	1235	down
TraesCS2A02G017200	122.519	0.401044	0.384857	-3.42508	0.000614619	0.0178327	AT1G50200	LOC_Os10g10244	alanyl-tRNA synthetase, putative, expressed	AT1G50200	ALATS	Alanine--tRNA ligase	7923952	7928542	-	74	85	186	131	down
TraesCS2D02G496000	118.441	0.401067	0.436434	-3.02013	0.0025267	0.0554166	AT3G24820	LOC_Os04g56654	BSD domain-containing protein, putative, expressed	AT3G24820		BSD domain-containing protein	592625484	592627048	-	93	59	151	145	down
TraesCS2D02G433500	93.3131	0.401286	0.454599	-2.89771	0.00375901	0.0755038	AT5G18700	LOC_Os01g15480	EMB3013, putative, expressed	AT5G18700	RUK	Protein kinase family protein with ARM repeat domain	544996792	545004478	+	47	75	160	88	down
TraesCS2D02G302000	201.485	0.401337	0.31882	-4.13121	3.60852e-05	0.00157301	AT1G21760	LOC_Os04g35190	OsFBX133 - F-box domain containing protein, expressed	AT1G21760	SKIP32	F-box protein 7	385268547	385279082	+	112	150	280	232	down
TraesCS2D02G227000	277.932	0.402471	0.265764	-4.94064	7.78672e-07	5.25145e-05	AT5G17740	LOC_Os03g38800	AAA family ATPase, putative, expressed	AT5G17740		P-loop containing nucleoside triphosphate hydrolases superfamily protein	195421795	195423384	-	161	201	412	303	down
TraesCS2D02G160100	284.963	0.4025	0.278412	-4.7158	2.4076e-06	0.000142801	AT1G16280	LOC_Os07g43980	DEAD-box ATP-dependent RNA helicase, putative, expressed	AT1G16280	RH36	DEAD-box ATP-dependent RNA helicase 36	102938506	102943222	+	176	194	375	341	down
TraesCS2D02G211100	106.598	0.402513	0.411996	-3.18667	0.00143923	0.0357858	AT1G79360	LOC_Os07g37510	organic cation transporter-related, putative	AT1G79360	2018-10-02	Organic cation/carnitine transporter 2	168234646	168236479	+	63	76	177	104	down
TraesCS2D02G194400	183.758	0.403032	0.355383	-3.68907	0.000225074	0.0076537	AT3G01400	LOC_Os03g32100	spotted leaf 11, putative, expressed	AT3G01400		ARM repeat superfamily protein	139528266	139529436	-	142	95	249	215	down
TraesCS2D02G344000	366.328	0.403059	0.250992	-5.22302	1.76026e-07	1.36719e-05	AT1G27880	LOC_Os04g40970	DEAD-box ATP-dependent RNA helicase, putative, expressed	AT1G27880	RECQL5	ATP-dependent DNA helicase Q-like 5	440310496	440319358	+	188	292	604	360	down
TraesCS2D02G293200	386.479	0.403215	0.240083	-5.45802	4.81483e-08	4.19483e-06	AT3G52600	LOC_Os04g33740	glycosyl hydrolases, putative, expressed	AT3G52600	CWINV2	Beta-fructofuranosidase, insoluble isoenzyme CWINV2	375592753	375596301	+	221	283	540	442	down
TraesCS2D02G165900	415.409	0.403399	0.214994	-6.0919	1.1158e-09	1.31866e-07	AT2G02820	LOC_Os07g43420	MYB family transcription factor, putative, expressed	AT2G02820	MYB88	myb domain protein 88	110049285	110054157	+	252	290	680	411	down
TraesCS2D02G483300	94.3306	0.403443	0.462279	-2.83284	0.00461367	0.0885212	AT3G20660	LOC_Os04g53930	organic cation transporter protein, putative, expressed	AT3G20660	2018-10-04	Organic cation/carnitine transporter 4	585102653	585108545	+	64	59	186	73	down
TraesCS2D02G183500	972.923	0.403454	0.159227	-8.22429	1.96352e-16	6.64957e-14	AT3G25150	LOC_Os07g41180	RNA-binding protein-like, putative, expressed	AT3G25150		Nuclear transport factor 2 (NTF2) family protein with RNA binding (RRM-RBD-RNP motifs) domain	128406533	128410158	+	671	592	1490	1028	down
TraesCS2B02G513900	97.6891	0.403912	0.434119	-3.01274	0.00258902	0.0565311	AT4G10270	LOC_Os04g54300	wound induced protein, putative, expressed	AT4G10270		Wound-responsive family protein	708862995	708863267	-	64	63	139	110	down
TraesCS2D02G439900	256.762	0.40426	0.269303	-4.85194	1.22257e-06	7.84212e-05							549508061	549510748	-	165	170	426	250	down
TraesCS2D02G398700	408.328	0.404281	0.22097	-5.91289	3.36155e-09	3.64448e-07	AT4G11680	LOC_Os02g45240	zinc finger family protein, putative, expressed	AT4G11680		E3 ubiquitin-protein ligase At4g11680	511916295	511920036	+	236	298	635	425	down
TraesCS3D02G222100	94.5798	0.405165	0.445698	-2.92445	0.00345069	0.0703654	AT3G25640	LOC_Os01g45510	DUF617 domain containing protein	AT3G25640		Protein of unknown function, DUF617	302947180	302948243	+	58	66	174	81	down
TraesCS2D02G460600	207.038	0.405305	0.297893	-4.37378	1.22115e-05	0.000601882	AT1G30620	LOC_Os04g52730	NAD dependent epimerase/dehydratase family domain containing protein, expressed	AT1G30620	MUR4	UDP-arabinose 4-epimerase 1	567043359	567046420	+	125	146	330	210	down
TraesCS7A02G200200	101.081	0.405371	0.436595	-2.98373	0.00284756	0.0605563	AT3G02850	LOC_Os06g14030	potassium channel SKOR, putative, expressed	AT3G02850	SKOR	Potassium channel SKOR	162591225	162598121	-	51	82	162	102	down
TraesCS2D02G553200	506.074	0.405411	0.198169	-6.57288	4.9351e-11	7.6567e-09	AT1G26761	LOC_Os08g33650	SET domain-containing protein, putative, expressed	AT1G26761		Arabinanase/levansucrase/invertase	627969383	627976599	+	322	340	852	484	down
TraesCS2D02G295800	118.918	0.406256	0.395847	-3.28293	0.00102733	0.0273276	AT3G11670	LOC_Os04g34000	digalactosyldiacylglycerol synthase, chloroplast precursor, putative, expressed	AT3G11670	DGD1	Digalactosyldiacylglycerol synthase 1, chloroplastic	378052929	378057440	+	75	81	212	106	down
TraesCS2D02G212900	169.706	0.40658	0.34503	-3.76313	0.000167802	0.00593478	AT1G11170	LOC_Os07g37760	lysine ketoglutarate reductase trans-splicing related 1, putative, expressed	AT1G11170		Protein of unknown function (DUF707)	172816204	172821520	-	119	103	309	147	down
TraesCS2D02G103800	955.484	0.406664	0.153256	-8.47011	2.45155e-17	9.19186e-15	AT5G58300	LOC_Os07g48310	inactive receptor kinase At2g26730 precursor, putative, expressed	AT5G58300		Probable inactive receptor kinase At5g58300	56104807	56107118	+	631	620	1604	915	down
TraesCS2D02G463900	734.796	0.406815	0.170131	-7.62681	2.40632e-14	6.28939e-12		LOC_Os04g52880	expressed protein				569309541	569310183	+	432	533	1149	758	down
TraesCS2D02G410600	193.757	0.407861	0.324287	-3.98984	6.61182e-05	0.00265086	AT4G16650	LOC_Os04g46570	growth regulator related protein, putative, expressed	AT4G16650		O-fucosyltransferase family protein	525298189	525301422	-	103	153	332	181	down
TraesCS2D02G233800	556.785	0.408129	0.187574	-6.89278	5.47136e-12	9.70819e-10	AT4G20140	LOC_Os07g31500	leucine-rich repeat receptor protein kinase EXS precursor, putative, expressed	AT4G20140	GSO1	LRR receptor-like serine/threonine-protein kinase GSO1	209507156	209511079	+	349	383	913	546	down
TraesCS3B02G502700	123.976	0.408352	0.407514	-3.17072	0.00152062	0.037328	AT1G78750	LOC_Os02g29150	OsFBO11 - F-box and other domain containing protein, expressed	AT1G78750		F-box/FBD/LRR-repeat protein At1g78750	746854031	746856492	-	96	66	218	112	down
TraesCS2D02G043300	266.671	0.408701	0.289683	-4.4562	8.34266e-06	0.00043287	AT5G54650	LOC_Os07g36150	formin-like protein 3 precursor, putative, expressed	AT5G54650	FH5	Formin-like protein 5	15587135	15591310	+	200	149	464	244	down
TraesCS2D02G443400	96.2206	0.408726	0.448293	-2.87935	0.00398494	0.0788104	AT1G68310	LOC_Os04g50864	expressed protein	AT1G68310	AE7	MIP18 family protein At1g68310	554428050	554429546	+	72	54	169	87	down
TraesCS2D02G032900	165.941	0.408759	0.333534	-3.8697	0.000108968	0.0041101	AT2G39080	LOC_Os01g26920	expressed protein	AT2G39080		NAD(P)-binding Rossmann-fold superfamily protein	12866724	12870115	-	105	113	245	180	down
TraesCS2D02G210500	353.247	0.408809	0.242432	-5.32315	1.01988e-07	8.38671e-06	AT1G61350	LOC_Os07g37350	armadillo/beta-catenin repeat family protein, putative, expressed	AT1G61350		ARM repeat superfamily protein	166863789	166865663	-	242	222	615	323	down
TraesCS2D02G064400	443.897	0.409272	0.210056	-6.13583	8.4717e-10	1.02033e-07		LOC_Os02g18720	hypothetical protein				27651658	27653733	-	292	292	738	428	down
TraesCS2A02G349700	418.671	0.409635	0.218371	-5.89632	3.71689e-09	3.98854e-07	AT5G20090	LOC_Os09g20660	UPF0041 domain containing protein, putative, expressed	AT5G20090	MPC1	Mitochondrial pyruvate carrier 1	446233706	446236456	+	248	305	697	403	down
TraesCS2B02G108100	146.174	0.41054	0.387095	-3.31807	0.000906426	0.0246954	AT2G13980	LOC_Os04g11790	OsFBX120 - F-box domain containing protein, expressed	AT2G13980		Polynucleotidyl transferase, ribonuclease H-like superfamily protein	43986666	43989044	-	118	73	219	156	down
TraesCS2D02G369200	1369.7	0.411063	0.12732	-10.0736	7.22827e-24	6.4128e-21	AT4G28250	LOC_Os02g42650	expansin precursor, putative, expressed	AT4G28250	EXPB3	Expansin-B3	473434093	473437818	-	893	914	2167	1388	down
TraesCS2D02G275200	124.529	0.411148	0.393737	-3.25667	0.00112728	0.0294513	AT3G04160	LOC_Os04g28170	expressed protein	AT3G04160	SNRNP48	U11/U12 small nuclear ribonucleoprotein 48 kDa protein	344957741	344963999	+	90	74	219	112	down
TraesCS2A02G165000	136.308	0.411733	0.375982	-3.405	0.000661634	0.0189352	AT5G02502	LOC_Os07g42826	expressed protein	AT5G02502	OST4B	Dolichyl-diphosphooligosaccharide--protein glycosyltransferase subunit 4B	115942371	115942481	-	73	108	208	143	down
TraesCS2D02G240900	187.698	0.412412	0.343577	-3.71923	0.000199834	0.00688219	AT4G17050	LOC_Os07g31270	cupin 2, conserved barrel domain protein, putative, expressed	AT4G17050	UGLYAH	(S)-ureidoglycine aminohydrolase	260360860	260391363	+	92	158	272	206	down
TraesCS5D02G096000	223.358	0.412512	0.297893	-4.28843	1.79941e-05	0.000840212	AT5G56340	LOC_Os12g04650	zinc finger, C3HC4 type domain containing protein, expressed	AT5G56340	ATCRT1	RING/U-box superfamily protein	105620029	105620481	-	128	169	386	205	down
TraesCS1B02G277000	925.164	0.412648	0.155789	-8.19708	2.46299e-16	8.25232e-14	AT4G18550	LOC_Os05g49840	phospholipase, putative, expressed	AT4G18550	DSEL	Phospholipase A1-IIgamma	484463154	484465233	-	545	683	1471	931	down
TraesCS2D02G190600	333.026	0.412684	0.249938	-5.10883	3.24163e-07	2.36332e-05	AT1G18670	LOC_Os07g40550	IBS1, putative, expressed	AT1G18670	IBS1	Protein kinase superfamily protein	134639673	134644738	+	188	255	564	313	down
TraesCS2D02G344900	590.168	0.413209	0.194465	-6.55675	5.49922e-11	8.4069e-09	AT3G22320	LOC_Os04g41040	DNA-directed RNA polymerases I, II, and III subunit RPABC1, putative, expressed	AT3G22320	NRPB5A	DNA-directed RNA polymerases II and IV subunit 5A	440780855	440784166	-	415	364	884	628	down
TraesCS2D02G308100	638.272	0.41399	0.19406	-6.5564	5.51206e-11	8.4069e-09	AT5G49890	LOC_Os04g36560	chloride channel protein, putative, expressed	AT5G49890	CLC-C	Chloride channel protein CLC-c	395130396	395135695	-	377	471	898	716	down
TraesCS2B02G141200	121.943	0.414169	0.383767	-3.31375	0.00092054	0.0249935		LOC_Os08g32330	expressed protein				107783178	107784124	+	76	86	193	123	down
TraesCS4D02G233800	132.781	0.414482	0.406618	-3.12485	0.00177896	0.0422276	AT3G19410	LOC_Os12g03440	OsFBX436 - F-box domain containing protein, expressed	AT3G19410		Putative F-box/kelch-repeat protein At3g19410	394300004	394301478	-	60	118	207	136	down
TraesCS2D02G117800	220.79	0.414531	0.293796	-4.32426	1.53043e-05	0.000727772	AT1G67500	LOC_Os07g47280	DNA polymerase zeta catalytic subunit, putative, expressed	AT1G67500	REV3	DNA polymerase zeta catalytic subunit	67219907	67232343	+	128	166	338	230	down
TraesCS2D02G534600	295.599	0.414562	0.277906	-4.57111	4.85139e-06	0.000270672	AT2G20900	LOC_Os04g54200	diacylglycerol kinase, putative, expressed	AT2G20900	DGK5	Diacylglycerol kinase 5	618149691	618153123	-	185	207	379	355	down
TraesCS2D02G302500	667.584	0.414761	0.175899	-7.21807	5.27317e-13	1.11462e-10	AT5G63650	LOC_Os04g35240	CAMK_CAMK_like.25 - CAMK includes calcium/calmodulin depedent protein kinases, expressed	AT5G63650	SRK2H	Serine/threonine-protein kinase SRK2H	386248651	386252793	+	433	453	997	711	down
TraesCS2D02G202600	299.269	0.414963	0.265956	-4.77126	1.83077e-06	0.00011142	AT1G68400	LOC_Os07g38640	inactive receptor kinase At2g26730 precursor, putative, expressed	AT1G68400		Probable leucine-rich repeat receptor-like protein kinase At1g68400	154837127	154839220	+	163	237	498	286	down
TraesCS1A02G256700	113.136	0.415247	0.402481	-3.15036	0.00163071	0.0393858	AT5G07050	LOC_Os05g33900	auxin-induced protein 5NG4, putative, expressed	AT5G07050		WAT1-related protein At5g07050	449189350	449190846	+	80	70	182	112	down
TraesCS2D02G168700	1341.56	0.415269	0.148999	-8.50931	1.7497e-17	6.67963e-15	AT5G64080	LOC_Os07g43290	LTPL56 - Protease inhibitor/seed storage/LTP family protein precursor, expressed	AT5G64080		Non-specific lipid-transfer protein-like protein At5g64080	112719725	112721413	-	970	807	2182	1313	down
TraesCS2D02G333300	224.999	0.416187	0.325225	-3.88868	0.000100791	0.00383616	AT5G06850	LOC_Os04g39680	anthranilate phosphoribosyltransferase, putative, expressed	AT5G06850		C2 calcium/lipid-binding plant phosphoribosyltransferase family protein	426942498	426944966	+	177	120	308	257	down
TraesCS2D02G362200	439.099	0.416217	0.221307	-5.71419	1.10226e-08	1.09168e-06	AT2G20300	LOC_Os04g43020	protein kinase, putative, expressed	AT2G20300	ALE2	Receptor-like serine/threonine-protein kinase ALE2	468128103	468132331	+	298	285	621	489	down
TraesCS2D02G246800	155.286	0.416874	0.365752	-3.45129	0.000557907	0.0164757	AT2G36320	LOC_Os07g07350	zinc finger A20 and AN1 domain-containing stress-associated protein, putative, expressed	AT2G36320	SAP4	Zinc finger A20 and AN1 domain-containing stress-associated protein 4	289157714	289160715	+	120	86	269	141	down
TraesCS2D02G197200	417.95	0.417361	0.214895	-5.86628	4.45673e-09	4.72608e-07	AT4G16490	LOC_Os07g39590	spotted leaf 11, putative, expressed	AT4G16490		ARM repeat superfamily protein	143892759	143894947	-	272	286	692	400	down
TraesCS2D02G267900	244.27	0.417763	0.294215	-4.28	1.8689e-05	0.00087008	AT4G34215	LOC_Os04g20810	receptor protein kinase, putative, expressed	AT4G34215		Probable carbohydrate esterase At4g34215	327754820	327758620	-	150	176	323	286	down
TraesCS1B02G113700	129.453	0.418508	0.433234	-2.90068	0.00372357	0.0749135	AT3G62760	LOC_Os01g27210	glutathione S-transferase, putative, expressed	AT3G62760	GSTF13	Glutathione S-transferase F13	133075678	133076442	+	53	122	186	142	down
TraesCS2D02G214200	468.696	0.418972	0.227709	-5.51176	3.55273e-08	3.15192e-06	AT1G03590	LOC_Os07g37890	protein phosphatase 2C, putative, expressed	AT1G03590	PPC6-6	Probable protein phosphatase 2C 1	175591758	175595763	+	355	269	775	448	down
TraesCS2D02G114800	318.14	0.419121	0.245067	-5.11925	3.06751e-07	2.25201e-05	AT3G05500	LOC_Os07g47510	stress-related protein, putative, expressed	AT3G05500		REF/SRPP-like protein At3g05500	63688945	63690572	-	198	228	475	337	down
TraesCS5D02G392300	553.787	0.419216	0.225335	-5.56608	2.60541e-08	2.39234e-06	AT5G43780	LOC_Os03g53230	bifunctional 3-phosphoadenosine 5-phosphosulfate synthetase, putative, expressed	AT5G43780	APS4	ATP sulfurylase 4, chloroplastic	460650778	460653792	-	281	466	909	534	down
TraesCS2D02G355400	217.561	0.419334	0.307309	-4.08003	4.50305e-05	0.00191395	AT2G24290	LOC_Os04g42340	expressed protein	AT2G24290		Protein of unknown function (DUF1068)	457651443	457653487	+	122	171	380	195	down
TraesCS2D02G167900	476.627	0.41944	0.202048	-6.20379	5.51179e-10	6.91609e-08	AT2G36070	LOC_Os07g22700	tim44-like domain containing protein, expressed	AT2G36070	TIM44-2	Mitochondrial import inner membrane translocase subunit TIM44-2	111343055	111348876	+	295	344	736	489	down
TraesCS2D02G230600	307.899	0.419682	0.246232	-5.08721	3.63375e-07	2.61588e-05	AT1G05120	LOC_Os07g32730	DNA repair protein rhp16, putative, expressed	AT1G05120		Helicase protein with RING/U-box domain	201440410	201447015	-	192	221	486	309	down
TraesCS5D02G088700	127.075	0.419714	0.414002	-3.0254	0.00248306	0.0546499	AT1G18670	LOC_Os12g38860	transposon protein, putative, unclassified, expressed	AT1G18670	IBS1	Protein kinase superfamily protein	95273562	95276024	+	61	111	228	110	down
TraesCS6B02G097800	235.641	0.419885	0.30252	-4.13835	3.49818e-05	0.00153127	AT1G50870	LOC_Os02g15160	OsFBX40 - F-box domain containing protein, expressed	AT1G50870		Putative F-box protein At1g50870	75421058	75423503	-	126	192	407	214	down
TraesCS2D02G366700	288.316	0.419959	0.276109	-4.53327	5.80778e-06	0.00031619	AT4G00660	LOC_Os04g45040	DEAD-box ATP-dependent RNA helicase, putative, expressed	AT4G00660	RH8	DEAD-box ATP-dependent RNA helicase 8	471216566	471222405	-	153	236	479	274	down
TraesCS2D02G311500	293.298	0.419966	0.279072	-4.48506	7.28934e-06	0.00038391	AT4G10300	LOC_Os04g36760	enzyme of the cupin superfamily protein, putative, expressed	AT4G10300		RmlC-like cupins superfamily protein	400384414	400384901	-	152	244	490	277	down
TraesCS2D02G196100	433.09	0.420898	0.210532	-5.93002	3.0289e-09	3.31809e-07	AT5G67590	LOC_Os07g39710	NADH dehydrogenase iron-sulfur protein 4, mitochondrial precursor, putative, expressed	AT5G67590	FRO1	NADH dehydrogenase [ubiquinone] iron-sulfur protein 4, mitochondrial	142660661	142666802	+	270	312	671	442	down
TraesCS2D02G455200	195.756	0.421297	0.306275	-4.0718	4.66522e-05	0.00196911	AT5G47060	LOC_Os04g49620	DUF581 domain containing protein, expressed	AT5G47060		Protein of unknown function (DUF581)	563291659	563293145	+	124	139	295	205	down
TraesCS2D02G368900	169.247	0.421959	0.383542	-3.2456	0.00117201	0.0304398	AT1G51740	LOC_Os12g05810	syntaxin-18, putative, expressed	AT1G51740	SYP81	Syntaxin-81	473277648	473281433	-	147	78	258	175	down
TraesCS2D02G542700	203.325	0.422166	0.323053	-3.85112	0.000117577	0.00439274	AT1G04985	LOC_Os04g57330	expressed protein	AT1G04985		unknown protein; Has 37 Blast hits to 37 proteins in 11 species: Archae - 0; Bacteria - 0; Metazoa - 0; Fungi - 0; Plants - 37; Viruses - 0; Other Eukaryotes - 0 (source: NCBI BLink).	621067512	621070597	-	120	155	376	168	down
TraesCS2D02G356900	1143.92	0.422478	0.147334	-8.43697	3.25668e-17	1.19267e-14	AT1G80050	LOC_Os04g42520	phosphoribosyl transferase, putative, expressed	AT1G80050	APT2	Adenine phosphoribosyltransferase 2	459309903	459313276	+	802	733	1720	1198	down
TraesCS2D02G328200	863.346	0.422504	0.172769	-7.19434	6.27634e-13	1.3091e-10	AT1G24020	LOC_Os04g39150	pathogenesis-related Bet v I family protein, putative, expressed	AT1G24020	MLP423	MLP-like protein 423	421480391	421481242	+	486	681	1324	888	down
TraesCS2D02G347100	252.404	0.422538	0.277986	-4.47089	7.78933e-06	0.000407516	AT2G43630	LOC_Os04g41580	glycine-rich protein, putative, expressed	AT2G43630		FUNCTIONS IN: molecular_function unknown; INVOLVED IN: biological_process unknown; LOCATED IN: chloroplast thylakoid membrane, chloroplast, nucleus, chloroplast envelope; EXPRESSED IN: 22 plant structures; EXPRESSED DURING: 13 growth stages; BEST Ar /.../sis thaliana protein match is: glycine-rich protein (TAIR:AT3G59640.2); Has 67 Blast hits to 67 proteins in 20 species: Archae - 0; Bacteria - 4…	445186389	445189160	+	152	189	430	232	down
TraesCS2D02G371200	154.761	0.422555	0.354166	-3.50906	0.000449696	0.0137107	AT4G15010	LOC_Os04g44540	mitochondrial carrier protein, putative, expressed	AT4G15010		Mitochondrial substrate carrier family protein	475089870	475092472	+	99	109	208	178	down
TraesCS1A02G205100	102.826	0.422681	0.430639	-2.88492	0.0039151	0.0780023	AT4G35840	LOC_Os10g39770	zinc finger, C3HC4 type, domain containing protein, expressed	AT4G35840	NIP1	NEP1-interacting protein 1	367381444	367383137	+	56	83	148	112	down
TraesCS3A02G118300	463.606	0.423267	0.242167	-5.12191	3.02453e-07	2.23347e-05	AT4G15550	LOC_Os01g08440	UDP-glucoronosyl and UDP-glucosyl transferase domain containing protein, expressed	AT4G15550	UGT75D1	UDP-glycosyltransferase 75D1	90293311	90294756	+	356	266	828	401	down
TraesCS2D02G185000	335.571	0.423437	0.254042	-4.88023	1.05965e-06	6.94092e-05	AT1G69800	LOC_Os01g40420	CBS domain containing membrane protein, putative, expressed	AT1G69800	CBSCBS2	SNF1-related protein kinase regulatory subunit gamma-1-like	129960823	129963129	-	253	197	520	341	down
TraesCS7D02G154400	167.032	0.423732	0.331623	-3.73549	0.000187348	0.00653386		LOC_Os10g40220	expressed protein				102295509	102305145	+	110	115	246	178	down
TraesCS2D02G166900	1008.11	0.423883	0.145389	-8.51689	1.639e-17	6.29515e-15	AT5G64610	LOC_Os07g43360	MYST-like histone acetyltransferase 1, putative, expressed	AT5G64610	HAM1	Histone acetyltransferase of the MYST family 1	110937535	110942965	+	636	726	1625	984	down
TraesCS2D02G448900	368.826	0.423986	0.248032	-4.99093	6.00878e-07	4.16842e-05	AT2G33620	LOC_Os04g49990	AT hook motif domain containing protein, expressed	AT2G33620	AHL10	AT-hook motif nuclear-localized protein 10	558800194	558803669	+	282	213	591	362	down
TraesCS5A02G307200	139.747	0.42401	0.39861	-3.10537	0.00190044	0.0443471	AT1G73270	LOC_Os10g01134	OsSCP46 - Putative Serine Carboxypeptidase homologue, expressed	AT1G73270	SCPL6	Serine carboxypeptidase-like 6	519904250	519905674	+	117	70	235	130	down
TraesCS2D02G173900	435.671	0.424041	0.245042	-5.05108	4.39326e-07	3.11986e-05	AT3G50360	LOC_Os07g42660	OsCML13 - Calmodulin-related calcium sensor protein, expressed	AT3G50360	CML20	Probable calcium-binding protein CML20	117391259	117394240	-	239	353	787	371	down
TraesCS5D02G193100	118.044	0.42412	0.398731	-3.10349	0.00191255	0.0445531	AT4G33270	LOC_Os02g47180	WD repeat-containing protein, putative, expressed	AT4G33270	CDC20-1	Cell division cycle 20.1, cofactor of APC complex	297307265	297311583	+	77	82	161	134	down
TraesCS2D02G400900	206.407	0.424492	0.299398	-4.12892	3.64466e-05	0.00158767	AT2G42005	LOC_Os04g47780	transmembrane amino acid transporter protein, putative, expressed	AT2G42005		Amino acid transporter ANTL1	515630055	515631326	+	135	144	344	194	down
TraesCS2D02G259800	307.847	0.42468	0.284605	-4.34129	1.41646e-05	0.000682653	AT4G33625	LOC_Os07g02710	expressed protein	AT4G33625		FUNCTIONS IN: molecular_function unknown; INVOLVED IN: biological_process unknown; LOCATED IN: plasma membrane, vacuole; EXPRESSED IN: cultured cell; CONTAINS InterPro DOMAIN/s: Golgi apparatus membrane protein TVP15 (InterPro:IPR013714); Has 59 Bla /.../s to 59 proteins in 18 species: Archae - 0; Bacteria - 0; Metazoa - 0; Fungi - 0; Plants - 50; Viruses - 0; Other Eukaryotes - 9 (source: NCBI B…	316122522	316126568	-	239	175	557	261	down
TraesCS2D02G198200	545.787	0.424721	0.199707	-6.18613	6.16609e-10	7.69113e-08	AT1G50600	LOC_Os07g39470	gibberellin response modulator protein, putative, expressed	AT1G50600	SCL5	Scarecrow-like protein 5	145894004	145895671	-	395	340	878	533	down
TraesCS2D02G435200	796.027	0.42525	0.166286	-7.41864	1.18332e-13	2.79166e-11	AT3G13960	LOC_Os04g51190	growth-regulating factor, putative, expressed	AT3G13960	GRF5	Growth-regulating factor 5	546208321	546212228	+	543	531	1173	846	down
TraesCS2D02G490600	1226.98	0.425371	0.141649	-8.70611	3.14489e-18	1.30327e-15	AT2G30050	LOC_Os03g61630	WD domain, G-beta repeat domain containing protein, expressed	AT2G30050	SEC13B	Protein transport protein SEC13 homolog B	589496454	589497407	+	740	923	1855	1274	down
TraesCS2D02G073400	215.013	0.42554	0.315669	-3.90483	9.42904e-05	0.00363178	AT3G06850	LOC_Os01g21160	2-oxo acid dehydrogenases acyltransferase domain containing protein, expressed	AT3G06850	BCE2	Lipoamide acyltransferase component of branched-chain alpha-keto acid dehydrogenase complex, mitochondrial	30745877	30748901	+	114	179	366	197	down
TraesCS2D02G250000	527.562	0.425609	0.192822	-6.39138	1.64391e-10	2.30088e-08	AT5G21990	LOC_Os07g06710	tetratricopeptide repeat, putative, expressed	AT5G21990	OEP61	Outer envelope protein 61	297292339	297296734	+	329	386	839	521	down
TraesCS1B02G286300	104.621	0.425691	0.418984	-2.94073	0.00327435	0.0674024	AT2G27690	LOC_Os05g37250	cytochrome P450, putative, expressed	AT2G27690	CYP94C1	Cytochrome P450 94C1	498063450	498065024	+	76	65	159	108	down
TraesCS2D02G550000	762.376	0.425695	0.16664	-7.39382	1.42672e-13	3.2919e-11	AT1G14570	LOC_Os04g57520	UBX domain-containing protein, putative, expressed	AT1G14570	PUX7	Plant UBX domain-containing protein 7	625518383	625523806	-	471	562	1153	791	down
TraesCS2D02G272900	137.203	0.426098	0.383447	-3.20968	0.00132882	0.0337102	AT2G16930	LOC_Os08g31228	ribosomal protein L27, putative, expressed	AT2G16930		Ribosomal protein L27 family protein	338665272	338666065	+	78	109	250	115	down
TraesCS2D02G250200	309.531	0.426111	0.262729	-4.6843	2.80919e-06	0.000164759	AT2G40930	LOC_Os07g06610	ubiquitin carboxyl-terminal hydrolase domain containing protein, expressed	AT2G40930	UBP5	Ubiquitin carboxyl-terminal hydrolase 5	298286158	298296981	+	171	250	462	325	down
TraesCS2D02G130800	309.506	0.426193	0.263077	-4.67704	2.91048e-06	0.000170066	AT1G08660	LOC_Os11g36420	sialyltransferase family domain containing protein, expressed	AT1G08660	MGP2	MALE GAMETOPHYTE DEFECTIVE 2	75999269	76008271	+	193	226	415	355	down
TraesCS2D02G338100	809.489	0.426406	0.16436	-7.48174	7.33466e-14	1.77696e-11	AT1G13130	LOC_Os04g40510	glycosyl hydrolase family 5 protein, putative, expressed	AT1G13130		Cellulase (glycosyl hydrolase family 5) protein	431674299	431676714	+	553	543	1347	760	down
TraesCS2D02G395200	11017.1	0.426601	0.0995571	-12.3451	5.17904e-35	1.55346e-31	AT2G18050	LOC_Os04g18090	histone H1, putative, expressed	AT2G18050	HIS1-3	histone H1-3	506523956	506524899	-	8003	6868	16427	11560	down
TraesCS2D02G154800	974.2	0.426681	0.14715	-8.35046	6.79956e-17	2.4062e-14	AT3G17440	LOC_Os07g44350	sec20 domain containing protein, expressed	AT3G17440	NPSN13	Novel plant SNARE 13	98267014	98270285	-	654	665	1497	994	down
TraesCS2D02G267800	161.298	0.426944	0.355153	-3.45732	0.000545568	0.0161643	AT5G01410	LOC_Os07g01020	SOR/SNZ family protein, putative, expressed	AT5G01410	PDX13	Pyridoxal 5'-phosphate synthase subunit PDX1.3	327623014	327623964	+	110	109	300	131	down
TraesCS2D02G393500	771.795	0.427788	0.192657	-6.3586	2.03603e-10	2.77596e-08	AT5G41460	LOC_Os04g48950	fringe-related protein, putative, expressed	AT5G41460		Protein of unknown function (DUF604)	503436440	503438508	+	557	489	1386	658	down
TraesCS2D02G181100	845.93	0.428791	0.166451	-7.33942	2.14518e-13	4.80871e-11		LOC_Os07g41410	EGG APPARATUS-1, putative, expressed				125451069	125451590	-	569	582	1452	763	down
TraesCS2D02G441300	631.497	0.429263	0.218334	-5.58807	2.29609e-08	2.12693e-06	AT1G65810	LOC_Os04g51090	tRNA-splicing endonuclease positive effector-related, putative, expressed	AT1G65810		P-loop containing nucleoside triphosphate hydrolases superfamily protein	551862039	551876081	-	328	537	910	681	down
TraesCS2D02G492400	459.209	0.429658	0.23482	-5.19009	2.10195e-07	1.60293e-05	AT1G19860	LOC_Os04g56750	zinc finger C-x8-C-x5-C-x3-H type family protein, expressed	AT1G19860		Zinc finger CCCH domain-containing protein 6	590157143	590162453	+	359	263	764	429	down
TraesCS2D02G392200	136.167	0.429917	0.435147	-2.79875	0.00513004	0.0955595	AT4G27590	LOC_Os04g49260	heavy metal-associated domain containing protein, expressed	AT4G27590		Heavy metal transport/detoxification superfamily protein	499732419	499733113	+	61	126	160	170	down
TraesCS2D02G549100	387.614	0.430487	0.229682	-5.29408	1.19616e-07	9.65975e-06	AT3G02720	LOC_Os04g57590	DJ-1 family protein, putative, expressed	AT3G02720	DJ1D	Protein DJ-1 homolog D	624556023	624559735	+	254	274	545	426	down
TraesCS2D02G167000	248.146	0.430626	0.272714	-4.45702	8.31065e-06	0.000431565	AT5G42700	LOC_Os06g09420	B3 DNA binding domain containing protein, expressed	AT5G42700		B3 domain-containing protein At5g42700	110947990	110950429	-	157	182	392	245	down
TraesCS2D02G068600	344.444	0.430671	0.233393	-5.20728	1.91625e-07	1.47021e-05		LOC_Os09g36000	conserved hypothetical protein				28770835	28771959	-	229	241	555	333	down
TraesCS2D02G346000	299.549	0.431258	0.253041	-4.79517	1.62539e-06	0.00010087	AT1G05790	LOC_Os04g41200	lipase, putative, expressed	AT1G05790		lipase class 3 family protein	442137534	442154516	-	213	195	466	300	down
TraesCS2D02G152500	146.027	0.431384	0.374035	-3.2429	0.00118321	0.0306331		LOC_Os05g03390	expressed protein				95518150	95529244	-	113	85	201	163	down
TraesCS2D02G205400	174.476	0.43182	0.329495	-3.67683	0.000236151	0.0079888	AT3G56720	LOC_Os10g34660	expressed protein	AT3G56720		unknown protein; Has 6239 Blast hits to 4635 proteins in 365 species: Archae - 6; Bacteria - 230; Metazoa - 3389; Fungi - 659; Plants - 656; Viruses - 13; Other Eukaryotes - 1286 (source: NCBI BLink).	157131617	157133965	+	126	112	291	162	down
TraesCS2D02G220700	234.781	0.432124	0.279162	-4.33613	1.45011e-05	0.000694802	AT4G31460	LOC_Os07g36090	ribosomal protein L28 protein, putative, expressed	AT4G31460		Ribosomal L28 family	188426758	188431143	+	155	166	362	237	down
TraesCS2D02G382100	394.036	0.432229	0.218838	-5.52979	3.20613e-08	2.88506e-06	AT1G04790	LOC_Os04g43220	zinc finger, C3HC4 type domain containing protein, expressed	AT1G04790		RING/U-box superfamily protein	486244713	486250481	+	257	282	604	400	down
TraesCS2D02G376800	271.923	0.432277	0.265824	-4.55177	5.31971e-06	0.000293166	AT2G28315	LOC_Os02g41780	transporter-related, putative, expressed	AT2G28315		Nucleotide/sugar transporter family protein	481051497	481054605	-	188	183	395	290	down
TraesCS2D02G395400	16447.8	0.432443	0.0930857	-12.9925	1.34883e-38	6.06878e-35	AT2G18050	LOC_Os04g18090	histone H1, putative, expressed	AT2G18050	HIS1-3	histone H1-3	506758193	506759118	-	12071	10345	25977	16200	down
TraesCS2D02G143000	295.684	0.432467	0.250589	-4.82598	1.39317e-06	8.81085e-05	AT4G01070	LOC_Os02g14680	UDP-glucoronosyl and UDP-glucosyl transferase domain containing protein, expressed	AT4G01070	UGT72B1	UDP-glycosyltransferase 72B1	84742931	84744415	+	191	214	472	288	down
TraesCS2D02G101100	7708.44	0.432685	0.0775271	-15.5896	8.57338e-55	1.08007e-50	AT2G39050	LOC_Os07g48490	stress responsive protein, putative, expressed	AT2G39050		hydroxyproline-rich glycoprotein family protein	54076887	54078399	-	5211	5330	11718	7881	down
TraesCS2D02G362100	175.266	0.43276	0.33239	-3.63537	0.000277586	0.00918338	AT1G05055	LOC_Os04g42990	suppressor of stem-loop protein 1, putative, expressed	AT1G05055	ATGTF2H2	general transcription factor II H2	468099800	468102977	-	99	142	270	177	down
TraesCS2D02G151100	133.291	0.432805	0.39549	-3.05497	0.00225081	0.0508167	AT3G56750	LOC_Os03g25110	expressed protein	AT3G56750		unknown protein; BEST Arabidopsis thaliana protein match is: unknown protein (TAIR:AT2G41150.2); Has 128 Blast hits to 128 proteins in 16 species: Archae - 0; Bacteria - 0; Metazoa - 0; Fungi - 0; Plants - 117; Viruses - 0; Other Eukaryotes - 11 (so /.../NCBI BLink).	94312017	94314886	+	66	118	211	131	down
TraesCS2D02G207800	550.074	0.433237	0.190562	-6.33271	2.40897e-10	3.23541e-08	AT2G41900	LOC_Os07g38090	zinc finger family protein, putative, expressed	AT2G41900		Zinc finger CCCH domain-containing protein 30	161899907	161902296	+	364	389	813	577	down
TraesCS2D02G315700	165.194	0.43334	0.340956	-3.53837	0.00040261	0.0125422	AT5G09450	LOC_Os04g37720	pentatricopeptide, putative, expressed	AT5G09450		Pentatricopeptide repeat-containing protein At5g09450, mitochondrial	405272115	405274553	+	96	131	240	176	down
TraesCS3D02G360700	97.1391	0.433359	0.431544	-2.79547	0.00518246	0.0963527	AT2G41080	LOC_Os03g60200	pentatricopeptide, putative, expressed	AT2G41080	PCMP-H29	Tetratricopeptide repeat (TPR)-like superfamily protein	474427796	474430272	+	68	65	162	90	down
TraesCS2D02G199200	197.301	0.43348	0.308702	-3.90655	9.36223e-05	0.00361352	AT4G36740	LOC_Os07g39320	homeobox domain containing protein, expressed	AT4G36740	ATHB-40	Homeobox-leucine zipper protein ATHB-40	148855464	148856413	-	127	144	335	179	down
TraesCS2D02G132200	211.613	0.433752	0.323394	-3.72629	0.000194323	0.00672179	AT2G41250	LOC_Os07g46520	rhythmically expressed gene 2 protein, putative, expressed	AT2G41250		Haloacid dehalogenase-like hydrolase (HAD) superfamily protein	77129536	77132522	+	109	183	308	225	down
TraesCS2D02G427500	139.986	0.43413	0.367986	-3.27131	0.00107049	0.0281941	AT4G35800	LOC_Os05g05860	retrotransposon protein, putative, unclassified, expressed	AT4G35800	NRPB1	DNA-directed RNA polymerase II subunit 1	539439438	539445945	-	82	111	236	128	down
TraesCS2D02G214600	415.82	0.434263	0.214153	-5.61916	1.91884e-08	1.81483e-06	AT4G05150	LOC_Os07g37040	PB1 domain containing protein, expressed	AT4G05150		Octicosapeptide/Phox/Bem1p family protein	176160851	176162261	+	281	289	631	425	down
TraesCS2D02G174300	318.876	0.434487	0.268686	-4.4759	7.60902e-06	0.000398746	AT2G26210	LOC_Os07g42640	FYVE zinc finger family protein, expressed	AT2G26210		Ankyrin repeat family protein	117832797	117835599	-	241	194	432	359	down
TraesCS2D02G521400	104.033	0.43454	0.429269	-2.80113	0.00509236	0.0950986	AT1G62640	LOC_Os04g55060	3-oxoacyl-synthase III, chloroplast precursor, putative, expressed	AT1G62640	KAS	3-oxoacyl-[acyl-carrier-protein] synthase III, chloroplastic	610277319	610281773	-	82	60	166	101	down
TraesCS2D02G489000	156.555	0.434609	0.366275	-3.28226	0.00102978	0.0273732	AT5G03050	LOC_Os03g01840	knotted 1-binding protein 36, putative	AT5G03050		unknown protein; Has 33 Blast hits to 33 proteins in 10 species: Archae - 0; Bacteria - 0; Metazoa - 0; Fungi - 0; Plants - 33; Viruses - 0; Other Eukaryotes - 0 (source: NCBI BLink).	588225466	588226872	+	112	103	295	123	down
TraesCS2D02G016700	134.433	0.434757	0.368768	-3.25874	0.00111907	0.0292611	AT3G09220	LOC_Os10g20610	laccase-15 precursor, putative, expressed	AT3G09220	LAC7	Laccase-7	8166158	8170773	+	82	103	203	138	down
TraesCS2D02G270100	749.417	0.435263	0.19566	-6.13329	8.60799e-10	1.03477e-07	AT3G02550	LOC_Os01g32770	DUF260 domain containing protein, putative, expressed	AT3G02550	LBD41	LOB domain-containing protein 41	333646671	333647582	+	588	436	1199	725	down
TraesCS2D02G288200	298.126	0.435578	0.25252	-4.74812	2.05312e-06	0.000123876	AT1G32220	LOC_Os04g33060	NAD dependent epimerase/dehydratase family protein, putative, expressed	AT1G32220		Uncharacterized protein At1g32220, chloroplastic	369466447	369479684	+	184	227	473	291	down
TraesCS2D02G420500	228.376	0.435618	0.351542	-3.4103	0.000648905	0.0186301	AT5G50900	LOC_Os11g31590	armadillo, putative, expressed	AT5G50900		ARM repeat superfamily protein	534490762	534492291	-	202	109	404	196	down
TraesCS3A02G113900	347.166	0.436259	0.236176	-5.06716	4.038e-07	2.88056e-05	AT3G57520	LOC_Os07g10840	uncharacterized glycosyltransferase, putative, expressed	AT3G57520	RFS2	Probable galactinol--sucrose galactosyltransferase 2	81476308	81479435	+	213	266	533	350	down
TraesCS2D02G370400	1345.24	0.436304	0.128613	-9.30385	1.35452e-20	7.75645e-18	AT1G17840	LOC_Os04g44610	white-brown complex homolog protein 11, putative, expressed	AT1G17840	ABCG11	ABC transporter G family member 11	474747175	474751899	-	900	951	2040	1372	down
TraesCS2D02G253500	128.678	0.436504	0.373658	-3.2006	0.0013714	0.0344298		LOC_Os07g05390	expressed protein				305904714	305909652	+	88	89	197	130	down
TraesCS2D02G356700	233.197	0.436806	0.296914	-4.02452	5.70914e-05	0.00232914	AT5G02410	LOC_Os04g42490	DIE2/ALG10 family, putative, expressed	AT5G02410		DIE2/ALG10 family	459294523	459297734	-	129	194	358	235	down
TraesCS2B02G463300	116.093	0.436883	0.426051	-2.80408	0.005046	0.094437	AT1G03070	LOC_Os07g08070	transmembrane BAX inhibitor motif-containing protein, putative, expressed	AT1G03070		Bax inhibitor-1 family protein	657052682	657055072	-	58	103	158	130	down
TraesCS2D02G413700	228.447	0.436914	0.296406	-4.03022	5.57257e-05	0.00228229	AT5G47310	LOC_Os04g46290	ethylene-responsive element-binding protein, putative, expressed	AT5G47310		PPPDE putative thiol peptidase family protein	528082207	528084485	-	141	174	312	255	down
TraesCS3A02G073600	110.567	0.437436	0.405597	-2.94099	0.00327169	0.0673696	AT1G62085	LOC_Os06g12100	mTERF family protein, expressed	AT1G62085		Mitochondrial transcription termination factor family protein	45936815	45938122	-	80	72	167	113	down
TraesCS2D02G368400	402.246	0.437679	0.233739	-5.09994	3.39758e-07	2.46216e-05	AT3G06260	LOC_Os04g44850	glycosyl transferase 8 domain containing protein, putative, expressed	AT3G06260	GATL4	Probable galacturonosyltransferase-like 4	473086990	473088015	-	304	249	665	374	down
TraesCS2D02G199900	1109.67	0.437891	0.169413	-7.03228	2.03187e-12	3.96247e-10	AT1G19350	LOC_Os07g39220	BES1/BZR1 homolog protein, putative, expressed	AT1G19350	BZR2	Protein BRASSINAZOLE-RESISTANT 2	151325661	151326908	+	847	676	1592	1187	down
TraesCS2D02G215200	277.373	0.438091	0.258247	-4.61069	4.01339e-06	0.000227751	AT3G16210	LOC_Os07g36910	OsFBX254 - F-box domain containing protein, expressed	AT3G16210		Putative F-box protein At3g16210	177460356	177461636	-	182	201	421	282	down
TraesCS2D02G446700	663.462	0.438722	0.175138	-6.78675	1.14684e-11	1.92126e-09	AT4G17790	LOC_Os04g50216	SNARE associated Golgi protein, putative, expressed	AT4G17790		SNARE associated Golgi protein family	556938707	556941435	+	451	466	1083	625	down
TraesCS2D02G176700	466.879	0.438725	0.214714	-5.53577	3.09856e-08	2.80428e-06	AT3G14100	LOC_Os07g42380	RNA recognition motif containing protein, putative, expressed	AT3G14100	UBP1C	Oligouridylate-binding protein 1C	120103175	120107522	-	333	310	659	506	down
TraesCS2D02G175500	146.274	0.439328	0.380766	-3.11643	0.00183056	0.0431701	AT3G43230	LOC_Os07g42500	FYVE zinc finger domain containing protein, expressed	AT3G43230		RING/FYVE/PHD-type zinc finger family protein	119061797	119063979	-	73	131	226	146	down
TraesCS2D02G479500	251.67	0.439424	0.285928	-4.149	3.3393e-05	0.00146478	AT2G33740	LOC_Os10g23204	CutA, chloroplast precursor, putative, expressed	AT2G33740	CUTA	Protein CutA, chloroplastic	580235111	580238609	+	141	209	389	251	down
TraesCS2D02G117500	852.709	0.439446	0.158205	-7.49814	6.4732e-14	1.58656e-11	AT3G04710	LOC_Os09g03630	ankyrin, putative, expressed	AT3G04710	TPR10	ankyrin repeat family protein	66869614	66876170	-	535	647	1312	854	down
TraesCS1A02G231200	106.978	0.439687	0.418863	-2.83016	0.00465248	0.0888796	AT3G16770	LOC_Os05g29810	AP2 domain containing protein, expressed	AT3G16770	RAP2-3	Ethylene-responsive transcription factor RAP2-3	403830530	403831202	-	77	71	188	92	down
TraesCS2D02G480300	150.221	0.439901	0.346499	-3.4192	0.000628055	0.0181557							582024827	582029107	-	99	109	227	153	down
TraesCS2D02G229200	407.47	0.440602	0.219241	-5.3934	6.91386e-08	5.86142e-06	AT4G04670	LOC_Os07g33100	uncharacterized ACR, COG1590 family protein, expressed	AT4G04670		tRNA wybutosine-synthesizing protein 2/3/4	198621986	198630373	-	253	313	623	410	down
TraesCS2D02G251400	332.389	0.440628	0.253406	-4.66591	3.07257e-06	0.000178544	AT4G14970	LOC_Os07g05960	conserved hypothetical protein	AT4G14970		unknown protein; FUNCTIONS IN: molecular_function unknown; INVOLVED IN: biological_process unknown; LOCATED IN: chloroplast; EXPRESSED IN: 14 plant structures; EXPRESSED DURING: 6 growth stages; Has 257 Blast hits to 164 proteins in 70 species: Arch /.../; Bacteria - 4; Metazoa - 189; Fungi - 0; Plants - 38; Viruses - 0; Other Eukaryotes - 26 (source: NCBI BLink).	300878830	300888126	+	188	275	509	334	down
TraesCS5D02G244700	285.789	0.440918	0.262187	-4.50601	6.60569e-06	0.000354121	AT3G02620	LOC_Os03g30950	acyl-desaturase, chloroplast precursor, putative, expressed	AT3G02620	S-ACP-DES4	Acyl-[acyl-carrier-protein] desaturase 4, chloroplastic	353432022	353433332	+	205	190	411	304	down
TraesCS6B02G055900	133.264	0.440959	0.374751	-3.15219	0.00162052	0.0392301		LOC_Os07g36870	OsFBX252 - F-box domain containing protein, expressed				36137602	36142554	+	100	84	199	137	down
TraesCS2D02G397400	230.493	0.440981	0.30382	-3.88787	0.000101128	0.0038442	AT1G28490	LOC_Os01g73230	syntaxin 6, putative, expressed	AT1G28490	SYP61	Syntaxin-61	508405693	508409144	+	161	159	422	187	down
TraesCS2D02G116700	574.978	0.441014	0.196717	-6.00407	1.92428e-09	2.18791e-07	AT1G28440	LOC_Os08g28870	receptor-like protein kinase 5 precursor, putative, expressed	AT1G28440	HSL1	Receptor-like protein kinase HSL1	65689868	65692851	-	408	387	809	623	down
TraesCS2D02G264800	580.606	0.441117	0.186751	-6.3227	2.57032e-10	3.43746e-08	AT5G45540	LOC_Os07g01520	expressed protein	AT5G45540		Protein of unknown function (DUF594)	323656051	323658429	-	413	391	915	566	down
TraesCS2D02G136600	220.203	0.441156	0.293687	-4.02006	5.81828e-05	0.00236447	AT5G13760	LOC_Os07g46240	choline transporter-related, putative, expressed	AT5G13760		Plasma-membrane choline transporter family protein	80103370	80106154	+	159	146	362	205	down
TraesCS2D02G294000	125.503	0.441287	0.394511	-2.99158	0.00277537	0.0593619	AT5G06210	LOC_Os04g33810	RNA recognition motif containing protein, putative, expressed	AT5G06210		RNA binding (RRM/RBD/RNP motifs) family protein	376353315	376355054	+	98	75	178	135	down
TraesCS2D02G325900	522.918	0.441454	0.206678	-5.70774	1.14489e-08	1.12858e-06	AT1G48480	LOC_Os04g38910	atypical receptor-like kinase MARK, putative, expressed	AT1G48480	RKL1	Probable inactive receptor kinase At1g48480	419364138	419366622	-	395	328	831	505	down
TraesCS2D02G119200	211.795	0.441461	0.303427	-3.88773	0.000101186	0.0038442	AT5G17860	LOC_Os10g30070	sodium/calcium exchanger protein, putative, expressed	AT5G17860	CCX1	Cation/calcium exchanger 1	68790562	68792450	+	149	145	367	185	down
TraesCS2D02G101700	416.767	0.441608	0.231221	-5.09972	3.40155e-07	2.46216e-05	AT1G11440	LOC_Os07g48420	expressed protein	AT1G11440		BEST Arabidopsis thaliana protein match is: glycine-rich protein (TAIR:AT3G29075.1); Has 19337 Blast hits to 8589 proteins in 488 species: Archae - 26; Bacteria - 641; Metazoa - 7852; Fungi - 2167; Plants - 955; Viruses - 616; Other Eukaryotes - 708 /.../rce: NCBI BLink).	54868964	54872312	+	321	255	666	400	down
TraesCS2D02G077200	304.528	0.441718	0.287259	-4.10362	4.0674e-05	0.00175004	AT5G43880	LOC_Os03g17210	expressed protein	AT5G43880		Protein of unknown function (DUF3741)	32967216	32972259	+	252	168	515	274	down
TraesCS2D02G299300	146.836	0.441834	0.389904	-3.02235	0.00250822	0.0551074		LOC_Os10g34602	csAtPR5, putative, expressed				381294172	381297529	-	76	129	188	171	down
TraesCS2D02G385100	218.225	0.442205	0.305609	-3.85203	0.000117142	0.00437909	AT4G02110	LOC_Os07g49010	TOPBP1B - Similar to DNA replication protein TOPBP1 from, expressed	AT4G02110		BRCT domain-containing protein At4g02110	489645242	489650315	-	169	133	360	202	down
TraesCS2D02G382000	421.111	0.44227	0.232392	-5.06471	4.09014e-07	2.91165e-05	AT1G04030	LOC_Os04g43230	expressed protein	AT1G04030		unknown protein; BEST Arabidopsis thaliana protein match is: unknown protein (TAIR:AT5G44040.1); Has 1835 Blast hits to 1511 proteins in 238 species: Archae - 7; Bacteria - 164; Metazoa - 377; Fungi - 135; Plants - 187; Viruses - 22; Other Eukaryote /.../3 (source: NCBI BLink).	485999336	486001822	+	324	258	615	441	down
TraesCS2D02G469200	774.946	0.44273	0.175547	-6.69623	2.13868e-11	3.41051e-09	AT1G50660	LOC_Os04g53350	expressed protein	AT1G50660		unknown protein; INVOLVED IN: biological_process unknown; LOCATED IN: chloroplast; EXPRESSED IN: 22 plant structures; EXPRESSED DURING: 13 growth stages; BEST Arabidopsis thaliana protein match is: unknown protein (TAIR:AT3G20350.1); Has 21445 Blast /.../to 15134 proteins in 1325 species: Archae - 461; Bacteria - 2309; Metazoa - 11052; Fungi - 1737; Plants - 1035; Viruses - 42; Other Eukaryotes -…	574351155	574354797	-	464	617	1142	805	down
TraesCS3B02G526500	120.358	0.442857	0.40318	-2.91454	0.00356208	0.0721928	AT1G03070	LOC_Os07g08070	transmembrane BAX inhibitor motif-containing protein, putative, expressed	AT1G03070		Bax inhibitor-1 family protein	768723519	768726794	+	68	100	165	133	down
TraesCS2D02G155010LC	155.395	0.443448	0.358457	-3.27282	0.0010648	0.0280988		LOC_Os07g45180	transposon protein, putative, unclassified				83839571	83842244	+	124	91	237	156	down
TraesCS2D02G204900	295.864	0.443468	0.255786	-4.58625	4.51285e-06	0.000253581	AT4G02730	LOC_Os07g38430	WD domain, G-beta repeat domain containing protein, expressed	AT4G02730	WDR5B	COMPASS-like H3K4 histone methylase component WDR5B	156824830	156827982	-	181	232	447	300	down
TraesCS2D02G131700	494.709	0.443554	0.2098	-5.59019	2.26824e-08	2.10733e-06	AT3G61790	LOC_Os03g24040	seven in absentia protein family domain containing protein, expressed	AT3G61790	SINAT3	E3 ubiquitin-protein ligase SINAT3	76761499	76763192	-	371	315	740	506	down
TraesCS2D02G401300	211.086	0.443608	0.307329	-3.81559	0.000135859	0.0049987	AT4G35590	LOC_Os04g47640	RWP-RK domain-containing protein, putative, expressed	AT4G35590	RKD5	Protein RKD5	516326169	516331225	+	148	145	283	237	down
TraesCS2D02G564200	677.702	0.443626	0.185581	-6.31846	2.64186e-10	3.5182e-08	AT2G40060	LOC_Os04g58240	expressed protein	AT2G40060	CLC2	Clathrin light chain 2	634873686	634876046	+	402	546	1094	642	down
TraesCS2D02G368600	112.574	0.443848	0.418437	-2.80057	0.00510126	0.0952084	AT5G10560	LOC_Os04g44840	glycosyl hydrolase family 3 protein, putative, expressed	AT5G10560	BXL6	Probable beta-D-xylosidase 6	473157713	473161128	+	80	77	209	89	down
TraesCS2D02G218100	132.976	0.444003	0.375975	-3.11552	0.00183621	0.0432547	AT4G21330	LOC_Os07g36460	helix-loop-helix DNA-binding domain containing protein, expressed	AT4G21330	DYT1	Transcription factor DYT1	181322848	181324289	-	84	102	230	116	down
TraesCS2D02G396700	401.455	0.444133	0.220573	-5.30861	1.10465e-07	8.98988e-06	AT1G63010	LOC_Os04g48390	uncharacterized membrane protein, putative, expressed	AT1G63010		SPX domain-containing membrane protein At1g63010	507828471	507833057	-	251	310	634	389	down
TraesCS2D02G111200	258.462	0.444234	0.27793	-4.21188	2.53252e-05	0.00114683	AT5G63440	LOC_Os07g19470	uncharacterized ACR, YggU family COG1872 containing protein, expressed	AT5G63440		UPF0235 protein At5g63440	61971279	61975258	+	151	211	412	248	down
TraesCS2D02G404600	398.18	0.44425	0.255433	-4.58265	4.59125e-06	0.000257757	AT1G01600	LOC_Os02g44654	cytochrome P450, putative, expressed	AT1G01600	CYP86A4	Cytochrome P450 86A4	518969248	518970837	+	329	222	628	386	down
TraesCS2D02G172100	911.199	0.444327	0.168615	-6.9407	3.90166e-12	7.11451e-10	AT4G24550	LOC_Os07g42810	adaptor complexes medium subunit family domain containing protein, expressed	AT4G24550	AP4M	AP-4 complex subunit mu	115951774	115956191	-	532	744	1406	904	down
TraesCS2D02G557400	1562.73	0.444479	0.134139	-8.72092	2.75957e-18	1.15116e-15	AT5G23110	LOC_Os07g45350	zinc finger, RING-type, putative, expressed	AT5G23110		Zinc finger, C3HC4 type (RING finger) family protein	630388428	630407447	-	1155	1017	2396	1559	down
TraesCS2D02G415100	621.443	0.444537	0.195352	-5.98725	2.13421e-09	2.4092e-07	AT3G15390	LOC_Os02g42670	DUF1771 domain containing protein, putative, expressed	AT3G15390	SDE5	silencing defective 5	529007465	529012316	+	362	509	1000	590	down
TraesCS2D02G361100	240.799	0.444653	0.281038	-4.16047	3.17597e-05	0.00139605	AT5G14590	LOC_Os04g42920	dehydrogenase, putative, expressed	AT5G14590	T15N1_80	Isocitrate dehydrogenase [NADP], chloroplastic/mitochondrial	463867426	463879831	+	147	190	379	234	down
TraesCS2D02G034900	189.279	0.444857	0.320635	-3.6446	0.000267807	0.00890194	AT4G08900	LOC_Os04g01590	arginase, putative, expressed	AT4G08900	ARGAH1	Arginase 1, mitochondrial	13440268	13445895	-	111	154	276	198	down
TraesCS2D02G479600	353.716	0.445329	0.246456	-4.73536	2.18671e-06	0.000131057	AT1G11530	LOC_Os04g53740	thioredoxin, putative, expressed	AT1G11530	CXXS1	Thioredoxin-like protein CXXS1	580240345	580241509	-	213	282	492	385	down
TraesCS2D02G359100	1008.61	0.445334	0.143357	-8.14077	3.92762e-16	1.29529e-13	AT5G63930	LOC_Os04g42700	receptor-like protein kinase precursor, putative, expressed	AT5G63930		Probable leucine-rich repeat receptor-like protein kinase At5g63930	460984562	460988031	-	675	734	1578	985	down
TraesCS2D02G410100	374.886	0.445583	0.228038	-5.11421	3.15064e-07	2.3023e-05	AT1G80710	LOC_Os08g18150	WD domain, G-beta repeat domain containing protein, expressed	AT1G80710	DRS1	DROUGHT SENSITIVE 1	524575792	524580091	-	240	285	613	349	down
TraesCS2D02G562800	318.431	0.445648	0.244168	-4.7755	1.79259e-06	0.000109733	AT5G54200	LOC_Os04g58180	WD-40 repeat family protein, putative, expressed	AT5G54200		Transducin/WD40 repeat-like superfamily protein	634428129	634433968	+	224	220	473	327	down
TraesCS2D02G383600	751.455	0.445887	0.186966	-6.23242	4.5929e-10	5.85642e-08	AT1G62740	LOC_Os02g43020	heat shock protein STI, putative, expressed	AT1G62740	HOP2	Hsp70-Hsp90 organizing protein 2	488217560	488220476	+	579	467	1235	695	down
TraesCS2D02G034200	304.558	0.446017	0.309713	-3.76099	0.000169239	0.00596217	AT5G07280	LOC_Os01g68870	leucine-rich repeat receptor protein kinase EXS precursor, putative, expressed	AT5G07280	EMS1	Leucine-rich repeat receptor protein kinase EMS1	13211125	13215398	+	257	166	567	239	down
TraesCS2B02G101200	230.923	0.446034	0.290086	-4.01527	5.93778e-05	0.00240682		LOC_Os01g56900	expressed protein				62175826	62180675	-	137	187	351	232	down
TraesCS2A02G288800	122.335	0.446556	0.408694	-2.84586	0.00442915	0.0857382		LOC_Os04g32850	basic proline-rich protein, putative, expressed				496588323	496590384	-	102	68	201	113	down
TraesCS2D02G507600	122.961	0.446618	0.40048	-2.90373	0.00368741	0.0743739	AT3G03010	LOC_Os04g55860	peptidyl-tRNA hydrolase, putative, expressed	AT3G03010		Peptidyl-tRNA hydrolase II (PTH2) family protein	601201718	601205996	+	93	78	161	140	down
TraesCS2D02G335800	381.841	0.446653	0.234134	-4.96627	6.82531e-07	4.6884e-05	AT3G11330	LOC_Os04g40080	leucine rich repeat containing protein, expressed	AT3G11330	PIRL9	Plant intracellular Ras-group-related LRR protein 9	429083297	429086080	+	265	268	523	420	down
TraesCS2D02G211200	666.791	0.446712	0.179358	-6.48193	9.05569e-11	1.34533e-08	AT1G50360	LOC_Os07g37560	myosin-Vb, putative, expressed	AT1G50360	VIII-A	Myosin-3	168385958	168394923	-	416	520	1076	629	down
TraesCS2D02G389200	279.91	0.446781	0.296379	-3.92186	8.78672e-05	0.0034123	AT2G45910	LOC_Os03g31000	protein kinase, putative	AT2G45910	PUB33	U-box domain-containing protein 33	495778930	495785029	+	141	254	427	280	down
TraesCS2D02G228900	284.498	0.446803	0.28152	-4.12862	3.64946e-05	0.00158866	AT5G57700	LOC_Os07g33220	BNR/Asp-box repeat family protein, putative, expressed	AT5G57700		BNR/Asp-box repeat family protein	197915945	197918547	-	153	248	452	273	down
TraesCS2D02G301100	213.474	0.44691	0.320146	-3.62941	0.000284067	0.00933893	AT2G23420	LOC_Os04g35060	nicotinate phosphoribosyltransferase family domain containing protein, expressed	AT2G23420	NAPRT2	Nicotinate phosphoribosyltransferase 2	383552834	383560352	+	112	189	328	212	down
TraesCS2D02G132600	365.886	0.447365	0.227194	-5.10786	3.25828e-07	2.3727e-05	AT3G56960	LOC_Os07g46490	phosphatidylinositol-4-phosphate 5-kinase, putative, expressed	AT3G56960	PIP5K4	Phosphatidylinositol 4-phosphate 5-kinase 4	77379273	77383571	-	252	260	548	372	down
TraesCS2D02G167300	1437.3	0.447552	0.130451	-8.89128	6.04096e-19	2.75739e-16	AT5G10020	LOC_Os07g43350	expressed protein	AT5G10020		Probable inactive receptor kinase At5g10020	111149602	111154171	+	966	1047	2084	1505	down
TraesCS2D02G387900	463.925	0.447648	0.21628	-5.3614	8.25816e-08	6.92651e-06	AT4G17100	LOC_Os04g45910	placental protein 11 precursor, putative, expressed	AT4G17100		CONTAINS InterPro DOMAIN/s: Endoribonuclease XendoU (InterPro:IPR018998); Has 943 Blast hits to 770 proteins in 162 species: Archae - 0; Bacteria - 61; Metazoa - 472; Fungi - 40; Plants - 78; Viruses - 35; Other Eukaryotes - 257 (source: NCBI BLink).	493196194	493199006	+	302	348	635	510	down
TraesCS2D02G345200	555.917	0.448132	0.208852	-5.54461	2.94608e-08	2.68947e-06	AT1G67580	LOC_Os04g41100	cyclin-dependent kinase G-2, putative, expressed	AT1G67580		Protein kinase superfamily protein	441526171	441528991	+	316	468	876	537	down
TraesCS2D02G274700	1150.33	0.448183	0.140767	-8.22521	1.94842e-16	6.63409e-14	AT3G23670	LOC_Os04g28260	Kinesin motor domain domain containing protein, expressed	AT3G23670	KIN12B	Kinesin-like protein KIN12B	343670333	343678516	-	729	888	1789	1126	down
TraesCS2D02G190300	503.974	0.448278	0.228672	-5.06199	4.14912e-07	2.94981e-05	AT5G39410	LOC_Os07g40620	saccharopine dehydrogenase, putative, expressed	AT5G39410		Probable mitochondrial saccharopine dehydrogenase-like oxidoreductase At5g39410	134298216	134303386	-	408	294	740	521	down
TraesCS2D02G453100	188.366	0.448396	0.324977	-3.56073	0.000369828	0.0116834	AT5G47060	LOC_Os04g49680	DUF581 domain containing protein, expressed	AT5G47060		Protein of unknown function (DUF581)	562232068	562232400	+	140	123	256	208	down
TraesCS2D02G086600	936.048	0.448479	0.153562	-7.53372	4.93165e-14	1.21822e-11	AT4G18640	LOC_Os07g49240	MRH1, putative, expressed	AT4G18640	MRH1	Probable LRR receptor-like serine/threonine-protein kinase MRH1	37251326	37253827	-	667	645	1508	882	down
TraesCS2D02G476000	567.203	0.448672	0.198164	-5.83489	5.38259e-09	5.62271e-07	AT5G58290	LOC_Os02g21970	26S protease regulatory subunit 6B, putative, expressed	AT5G58290	RPT3	26S protease regulatory subunit 6B homolog	578600023	578603687	+	347	451	815	598	down
TraesCS2D02G332800	2163.89	0.448798	0.111047	-10.4088	2.26092e-25	2.33467e-22		LOC_Os04g39660	OsFBDUF22 - F-box and DUF domain containing protein, expressed				426433371	426434942	-	1524	1509	3237	2198	down
TraesCS2B02G600200	3607.95	0.44892	0.0930939	-12.4119	2.25278e-35	7.36107e-32	AT5G44640	LOC_Os04g39864	Os4bglu11 - beta-glucosidase homologue, similar to Os4Bglu12 exoglucanase/beta-glucosidase, expressed	AT5G44640	BGLU13	Beta-glucosidase 13	783227137	783230963	-	2344	2729	5517	3588	down
TraesCS2D02G074300	288.78	0.449051	0.272514	-4.2385	2.25013e-05	0.00103156	AT5G52230	LOC_Os04g19684	methyl-CpG binding domain containing protein, expressed	AT5G52230	MBD13	Methyl-CpG-binding domain-containing protein 13	31806064	31811615	-	162	246	456	278	down
TraesCS2D02G324800	218.776	0.449636	0.307181	-3.75403	0.000174012	0.0061064	AT5G15310	LOC_Os04g38740	MYB family transcription factor, putative, expressed	AT5G15310	ATMYB16	myb domain protein 16	417624972	417627328	+	174	132	352	206	down
TraesCS2D02G464700	316.839	0.44964	0.276244	-4.17442	2.98744e-05	0.00132801	AT5G07220	LOC_Os04g52890	ATBAG1, putative, expressed	AT5G07220	BAG3	BAG family molecular chaperone regulator 3	570109541	570113695	+	256	186	434	347	down
TraesCS2D02G123200	334.686	0.449763	0.263278	-4.3785	1.19501e-05	0.000591775	AT1G03470	LOC_Os07g47090	KIP1, putative, expressed	AT1G03470	NET3A	Protein NETWORKED 3A	72162282	72164823	+	270	198	548	309	down
TraesCS2D02G348500	128.196	0.449788	0.384124	-3.00081	0.00269263	0.0580764	AT1G69850	LOC_Os04g41450	TGF-beta receptor, type I/II extracellular region, putative, expressed	AT1G69850	NPF4	Protein NRT1/ PTR FAMILY 4.6	446317039	446320255	+	81	100	223	110	down
TraesCS2D02G160700	331.298	0.449795	0.262745	-4.38699	1.14928e-05	0.000572308	AT1G09850	LOC_Os01g67980	cysteine proteinase EP-B 1 precursor, putative, expressed	AT1G09850	XBCP3	xylem bark cysteine peptidase 3	104271389	104274970	+	186	282	468	354	down
TraesCS2D02G207000	430.506	0.450013	0.220966	-5.21331	1.85503e-07	1.43373e-05	AT5G47940	LOC_Os07g38160	expressed protein	AT5G47940		unknown protein; Has 1807 Blast hits to 1807 proteins in 277 species: Archae - 0; Bacteria - 0; Metazoa - 736; Fungi - 347; Plants - 385; Viruses - 0; Other Eukaryotes - 339 (source: NCBI BLink).	160601588	160606776	-	264	344	709	395	down
TraesCS2D02G231100	357.539	0.450104	0.261095	-4.41093	1.02927e-05	0.000519503	AT4G21990	LOC_Os07g32570	OsAPRL1 adenosine 5'-phosphosulfate reductase-like OsAPRL1, expressed	AT4G21990	2018-04-03	5'-adenylylsulfate reductase 3, chloroplastic	202435991	202439284	+	292	208	590	327	down
TraesCS2D02G039700	1047.1	0.450227	0.147779	-7.7905	6.67433e-15	1.91971e-12	AT5G64440	LOC_Os04g01250	amidase family protein, putative, expressed	AT5G64440	FAAH	Fatty acid amide hydrolase	14422711	14433880	+	762	708	1631	1020	down
TraesCS2D02G562900	625.042	0.450296	0.193067	-5.96195	2.49244e-09	2.78132e-07	AT4G02680	LOC_Os11g37520	BTBT3 - Bric-a-Brac, Tramtrack, Broad Complex BTB domain with tetratricopeptide repeats, expressed	AT4G02680	EOL1	ETO1-like protein 1	634471131	634475304	+	444	433	855	685	down
TraesCS2D02G303500	610.307	0.450695	0.188239	-6.10806	1.00847e-09	1.20309e-07	AT1G10930	LOC_Os04g35420	helicase conserved C-terminal domain containing protein, expressed	AT1G10930	RECQL4A	ATP-dependent DNA helicase Q-like 4A	387734946	387744532	-	381	480	889	634	down
TraesCS2D02G192200	532.107	0.450717	0.197533	-5.82033	5.87302e-09	6.08457e-07	AT5G42330	LOC_Os07g29190	expressed protein	AT5G42330		unknown protein; Has 35333 Blast hits to 34131 proteins in 2444 species: Archae - 798; Bacteria - 22429; Metazoa - 974; Fungi - 991; Plants - 531; Viruses - 0; Other Eukaryotes - 9610 (source: NCBI BLink).	136466208	136467292	+	388	360	863	496	down
TraesCS2D02G252100	1790.89	0.450755	0.125097	-9.1895	3.94655e-20	2.14304e-17	AT4G18390	LOC_Os07g05720	TCP family transcription factor, putative, expressed	AT4G18390	TCP2	Transcription factor TCP2	302251939	302253502	-	1299	1216	2631	1845	down
TraesCS2D02G450500	126.917	0.450912	0.375882	-3.05703	0.00223541	0.0505767	AT3G29670	LOC_Os04g51660	transferase family protein, putative, expressed	AT3G29670	PMAT2	Phenolic glucoside malonyltransferase 2	560214437	560216046	-	83	96	197	124	down
TraesCS2D02G328100	645.435	0.451388	0.177136	-6.47842	9.26864e-11	1.37372e-08	AT4G11130	LOC_Os04g39160	RNA-dependent RNA polymerase, putative, expressed	AT4G11130	RDR2	RNA-dependent RNA polymerase 2	421468079	421477116	+	441	468	946	666	down
TraesCS5D02G214200	329.517	0.451531	0.271001	-4.23283	2.30765e-05	0.00105486	AT2G28230	LOC_Os09g27140	expressed protein	AT2G28230	MED20A	Mediator of RNA polymerase II transcription subunit 20a	323907312	323909658	+	272	189	481	341	down
TraesCS5D02G313800	120.955	0.451779	0.40863	-2.80526	0.00502763	0.0942217	AT1G09815	LOC_Os09g34850	POLD4A - Putative DNA polymerase delta complex subunit, expressed	AT1G09815	POLD4	polymerase delta 4	408776211	408778564	-	65	107	205	107	down
TraesCS2D02G209200	291.599	0.45192	0.255836	-4.47889	7.50325e-06	0.000393858	AT4G28100	LOC_Os07g37156	expressed protein	AT4G28100		Uncharacterized GPI-anchored protein At4g28100	164744292	164746400	+	209	202	475	270	down
TraesCS2D02G262000	557.437	0.451923	0.210878	-5.43371	5.5193e-08	4.78213e-06	AT1G13900	LOC_Os07g02090	Ser/Thr protein phosphatase family protein, putative, expressed	AT1G13900	PAP2	Probable inactive purple acid phosphatase 2	318337160	318340286	-	316	475	884	532	down
TraesCS5D02G225300	272.336	0.451966	0.27415	-4.17915	2.92599e-05	0.00130253	AT4G25835	LOC_Os09g26260	AAA-type ATPase family protein, putative, expressed	AT4G25835		P-loop containing nucleoside triphosphate hydrolases superfamily protein	333053473	333055020	+	209	174	450	248	down
TraesCS2B02G179400	877.338	0.452021	0.160465	-7.13888	9.4093e-13	1.93059e-10	AT4G16450	LOC_Os08g33460	expressed protein	AT4G16450		unknown protein; FUNCTIONS IN: molecular_function unknown; INVOLVED IN: photorespiration; LOCATED IN: mitochondrion, mitochondrial membrane, mitochondrial respiratory chain complex I, respiratory chain complex I, membrane; EXPRESSED IN: 25 plant str /.../s; EXPRESSED DURING: 15 growth stages; Has 30201 Blast hits to 17322 proteins in 780 species: Archae - 12; Bacteria - 1396; Metazoa - 17338; Fun…	102801273	102801678	+	566	675	1441	805	down
TraesCS2D02G438700	2171.01	0.452269	0.108959	-10.5062	8.08703e-26	9.7962e-23	AT5G11710	LOC_Os04g51120	ENTH domain containing protein, expressed	AT5G11710	EPSIN1	Clathrin interactor EPSIN 1	548075258	548079372	-	1464	1600	3220	2213	down
TraesCS2D02G226700	157.959	0.452297	0.337682	-3.38976	0.000699549	0.0198937	AT1G50900	LOC_Os07g33660	expressed protein	AT1G50900	LTD	Protein LHCP TRANSLOCATION DEFECT	194763312	194763919	-	106	117	239	158	down
TraesCS2D02G199500	1141.35	0.452411	0.145918	-7.84202	4.43367e-15	1.29896e-12	AT5G67630	LOC_Os06g08770	ruvB-like 2, putative, expressed	AT5G67630		P-loop containing nucleoside triphosphate hydrolases superfamily protein	150391253	150394744	-	724	890	1667	1180	down
TraesCS2D02G456400	1824.77	0.452489	0.136675	-8.37053	5.7358e-17	2.05283e-14	AT4G35310	LOC_Os04g49510	CAMK_CAMK_like.27 - CAMK includes calcium/calmodulin depedent protein kinases, expressed	AT4G35310	CPK5	Calcium-dependent protein kinase 5	564091675	564095749	-	1392	1173	2686	1872	down
TraesCS2D02G252000	550.274	0.452834	0.210798	-5.42201	5.89336e-08	5.08524e-06	AT1G17230	LOC_Os07g05740	receptor-like protein kinase 2 precursor, putative, expressed	AT1G17230		Leucine-rich repeat receptor-like serine/threonine-protein kinase At1g17230	302242321	302245716	+	429	344	787	579	down
TraesCS2D02G065800	225.733	0.453063	0.306995	-3.72064	0.000198722	0.00685229	AT4G35880	LOC_Os04g15790	eukaryotic aspartyl protease domain containing protein, expressed	AT4G35880		Eukaryotic aspartyl protease family protein	27908168	27912521	-	143	176	288	260	down
TraesCS2D02G362600	362.648	0.453138	0.227391	-5.02209	5.11132e-07	3.57607e-05	AT1G20770	LOC_Os04g43040	expressed protein	AT1G20770		unknown protein; Has 59 Blast hits to 59 proteins in 24 species: Archae - 0; Bacteria - 0; Metazoa - 26; Fungi - 4; Plants - 29; Viruses - 0; Other Eukaryotes - 0 (source: NCBI BLink).	468766003	468773086	-	240	273	557	357	down
TraesCS2D02G462800	184.224	0.453228	0.351336	-3.24957	0.0011558	0.0301217	AT1G56020	LOC_Os04g52800	conserved hypothetical protein	AT1G56020		unknown protein; BEST Arabidopsis thaliana protein match is: unknown protein (TAIR:AT3G12970.1); Has 3011 Blast hits to 958 proteins in 192 species: Archae - 0; Bacteria - 193; Metazoa - 479; Fungi - 286; Plants - 158; Viruses - 8; Other Eukaryotes /.../ (source: NCBI BLink).	568773221	568774255	-	155	103	249	203	down
TraesCS2D02G395800	375.25	0.453258	0.223862	-5.09955	3.40457e-07	2.46216e-05	AT1G01930	LOC_Os04g48520	ZOS4-12 - C2H2 zinc finger protein, expressed	AT1G01930		zinc finger protein-related	506793583	506797687	-	248	283	580	367	down
TraesCS2D02G124900	564.131	0.453356	0.211307	-5.40107	6.62448e-08	5.66951e-06	AT1G10050	LOC_Os07g27320	glycosyl hydrolase family 10 protein, putative, expressed	AT1G10050		glycosyl hydrolase family 10 protein / carbohydrate-binding domain-containing protein	73018745	73024017	+	318	484	853	564	down
TraesCS2D02G327600	419.537	0.453585	0.212867	-5.35806	8.41185e-08	7.03259e-06	AT1G70180	LOC_Os04g39090	SAM domain containing protein, putative, expressed	AT1G70180		Sterile alpha motif (SAM) domain-containing protein	420894129	420898749	+	276	318	644	413	down
TraesCS2D02G394500	133.47	0.453725	0.38458	-2.96456	0.00303111	0.0635585	AT5G17570	LOC_Os04g48820	deoxyribonuclease tatD, putative, expressed	AT5G17570		TatD related DNase	506139461	506142427	+	73	117	204	132	down
TraesCS2D02G306100	457.431	0.453754	0.23055	-4.94477	7.62323e-07	5.18002e-05	AT3G47120	LOC_Os04g35800	zinc finger C-x8-C-x5-C-x3-H type family protein, expressed	AT3G47120		Zinc finger CCCH domain-containing protein 42	391720313	391724390	-	365	278	660	477	down
TraesCS2D02G220400	12564.6	0.453759	0.0729121	-15.6353	4.1849e-55	6.59018e-51	AT4G27230	LOC_Os07g36140	core histone H2A/H2B/H3/H4, putative, expressed	AT4G27230	HTA2	Probable histone H2A.3	187647894	187648546	-	8236	9565	19755	12066	down
TraesCS2D02G360100	4757.58	0.453811	0.0871561	-13.0781	4.39292e-39	2.30592e-35	AT3G04290	LOC_Os04g42860	GDSL-like lipase/acylhydrolase, putative, expressed	AT3G04290	LTL1	GDSL esterase/lipase LTL1	462197365	462200634	+	3375	3346	7206	4743	down
TraesCS2D02G295600	370.331	0.453864	0.23388	-4.87289	1.09979e-06	7.14423e-05	AT3G52490	LOC_Os04g33980	transposon protein, putative, Mutator sub-class, expressed	AT3G52490		Double Clp-N motif-containing P-loop nucleoside triphosphate hydrolases superfamily protein	377312405	377315870	+	277	245	544	380	down
TraesCS2D02G428800	221.818	0.454607	0.350424	-3.24552	0.00117236	0.0304398	AT5G19940	LOC_Os04g51792	PAP fibrillin family domain containing protein, expressed	AT5G19940	PAP8	Probable plastid-lipid-associated protein 8, chloroplastic	540824438	540825701	+	101	217	372	198	down
TraesCS2D02G304100	295.59	0.454763	0.260464	-4.36458	1.27368e-05	0.000624836	AT1G77490	LOC_Os04g35520	OsAPx7 - Stromal Ascorbate Peroxidase encoding gene 5,8, expressed	AT1G77490	APXT	L-ascorbate peroxidase T, chloroplastic	388830859	388835836	-	224	193	431	305	down
TraesCS2D02G227700	617.08	0.455053	0.196458	-5.78187	7.38745e-09	7.50541e-07	AT3G16730	LOC_Os07g33360	expressed protein	AT3G16730	CAPH2	Condensin-2 complex subunit H2	196358533	196362829	-	368	511	1007	568	down
TraesCS2D02G079200	206.633	0.455356	0.322538	-3.51876	0.000433576	0.013303	AT5G18610	LOC_Os07g49470	protein kinase APK1B, chloroplast precursor, putative, expressed	AT5G18610		Protein kinase superfamily protein	33904140	33906890	-	111	184	311	207	down
TraesCS2A02G563100	897.955	0.45564	0.152954	-7.41422	1.22346e-13	2.87559e-11	AT1G79850	LOC_Os04g59494	transportin-2, putative, expressed	AT1G79850	RPS17	30S ribosomal protein S17, chloroplastic	764008943	764009380	+	588	688	1404	865	down
TraesCS2D02G191500	509.194	0.45564	0.253086	-4.48083	7.43527e-06	0.000391137	AT1G47200	LOC_Os07g40320	vesicle transport protein GOT1B, putative, expressed	AT1G47200	WPP2	WPP domain-containing protein 2	135485321	135485815	-	415	304	945	395	down
TraesCS2D02G312900	152.448	0.45568	0.37093	-3.05693	0.00223617	0.0505767							402551097	402552232	-	117	99	280	120	down
TraesCS2D02G151400	317.376	0.455861	0.251622	-4.50412	6.6648e-06	0.00035638	AT5G49650	LOC_Os07g44660	FGGY family of carbohydrate kinases, putative, expressed	AT5G49650	XK-2	xylulose kinase-2	94337779	94341980	-	213	237	435	345	down
TraesCS2D02G436700	300.194	0.456281	0.258602	-4.3774	1.20106e-05	0.000593369	AT3G22370	LOC_Os04g51150	transposon protein, putative, unclassified, expressed	AT3G22370	AOX1A	Ubiquinol oxidase 1a, mitochondrial	547250216	547252178	+	229	196	483	280	down
TraesCS2D02G072200	257.384	0.456349	0.298968	-3.78565	0.000153304	0.0055244	AT4G13590	LOC_Os11g34180	uncharacterized protein family UPF0016 domain containing protein, expressed	AT4G13590		GDT1-like protein 2, chloroplastic	30405353	30409450	-	216	147	411	242	down
TraesCS2D02G355000	390.209	0.456551	0.225242	-5.02194	5.11517e-07	3.57607e-05	AT5G57970	LOC_Os04g42290	methyladenine glycosylase, putative, expressed	AT5G57970		DNA glycosylase superfamily protein	455936812	455939998	+	249	307	631	362	down
TraesCS2D02G484000	11117.8	0.456618	0.0865778	-13.0627	5.3778e-39	2.60575e-35	AT4G03210	LOC_Os04g53950	glycosyl hydrolases family 16 protein, protein, expressed	AT4G03210	XTH9	Xyloglucan endotransglucosylase/hydrolase protein 9	585431760	585433320	+	8213	7538	16532	11237	down
TraesCS2D02G382200	147.705	0.456724	0.359183	-3.14771	0.00164556	0.0396383	AT4G16480	LOC_Os04g43210	transporter family protein, putative, expressed	AT4G16480	INT4	Inositol transporter 4	486324081	486330948	+	94	116	200	162	down
TraesCS2D02G279100	739.24	0.456767	0.16537	-6.83603	8.14177e-12	1.39741e-09	AT2G31740	LOC_Os04g31000	methyltransferase domain containing protein, expressed	AT2G31740		S-adenosyl-L-methionine-dependent methyltransferases superfamily protein	350744627	350757909	+	494	557	1106	743	down
TraesCS2D02G401000	372.977	0.456805	0.233712	-4.8365	1.32148e-06	8.42512e-05	AT4G35560	LOC_Os04g47700	expressed protein	AT4G35560		Transducin/WD40 repeat-like superfamily protein	515817135	515827110	+	283	245	556	376	down
TraesCS2D02G347800	455.643	0.456923	0.228011	-4.9558	7.2035e-07	4.93205e-05	AT3G06170	LOC_Os03g34300	TMS membrane protein/tumour differentially expressed protein, putative, expressed	AT3G06170		Serinc-domain containing serine and sphingolipid biosynthesis protein	445891312	445897096	-	304	343	588	518	down
TraesCS2D02G189600	533.42	0.456931	0.19489	-5.7979	6.71486e-09	6.88874e-07	AT5G07810	LOC_Os07g40730	SNF2 domain-containing protein, putative, expressed	AT5G07810		SNF2 domain-containing protein / helicase domain-containing protein / HNH endonuclease domain-containing protein	133254794	133269422	-	379	379	871	489	down
TraesCS2D02G303700	452.772	0.456962	0.234182	-4.82467	1.40232e-06	8.85094e-05	AT1G72090	LOC_Os04g35480	CDK5RAP1, putative, expressed	AT1G72090		Methylthiotransferase	388079977	388083617	-	252	396	729	422	down
TraesCS2D02G213600	341.877	0.457288	0.233244	-4.83967	1.30055e-06	8.30845e-05	AT4G19900	LOC_Os07g37990	glycosyltransferase sugar-binding region containing DXD motif, putative, expressed	AT4G19900		Uncharacterized protein At4g19900	174429473	174448316	+	238	248	526	334	down
TraesCS1D02G329400	148.815	0.45772	0.35557	-3.17086	0.00151988	0.0373245	AT5G67470	LOC_Os10g20710	formin-like protein 6 precursor, putative, expressed	AT5G67470	FH6	Formin-like protein 6	420596828	420601156	+	115	96	234	142	down
TraesCS2D02G357800	257.621	0.457923	0.317902	-3.54456	0.000393274	0.0122879	AT2G43180	LOC_Os04g42580	carboxyvinyl-carboxyphosphonate phosphorylmutase, putative, expressed	AT2G43180		Phosphoenolpyruvate carboxylase family protein	459824315	459827634	+	228	135	375	265	down
TraesCS2D02G105300	615.839	0.45793	0.224824	-5.01192	5.38886e-07	3.76324e-05	AT4G32010	LOC_Os07g48200	B3 DNA binding domain containing protein, putative, expressed	AT4G32010	VAL2	B3 domain-containing transcription repressor VAL2	56639691	56646412	+	323	561	981	580	down
TraesCS7B02G143700	137.823	0.45812	0.378591	-2.97473	0.0029325	0.0619444	AT4G35320	LOC_Os08g40060	expressed protein	AT4G35320		unknown protein; BEST Arabidopsis thaliana protein match is: unknown protein (TAIR:AT2G17300.1); Has 30201 Blast hits to 17322 proteins in 780 species: Archae - 12; Bacteria - 1396; Metazoa - 17338; Fungi - 3422; Plants - 5037; Viruses - 0; Other Eu /.../es - 2996 (source: NCBI BLink).	184484106	184484795	+	91	105	174	159	down
TraesCS2B02G230700	264.811	0.458143	0.313257	-3.5949	0.000324513	0.0104238	AT1G52855	LOC_Os07g37700	expressed protein	AT1G52855		unknown protein; BEST Arabidopsis thaliana protein match is: unknown protein (TAIR:AT3G15534.1); Has 35333 Blast hits to 34131 proteins in 2444 species: Archae - 798; Bacteria - 22429; Metazoa - 974; Fungi - 991; Plants - 531; Viruses - 0; Other Euk /.../s - 9610 (source: NCBI BLink).	170606926	170607150	-	199	178	514	190	down
TraesCS2D02G316900	199.802	0.4582	0.304699	-3.69529	0.000219636	0.00749453	AT5G10320	LOC_Os04g37810	expressed protein	AT5G10320		unknown protein; Has 54 Blast hits to 53 proteins in 19 species: Archae - 0; Bacteria - 4; Metazoa - 0; Fungi - 0; Plants - 50; Viruses - 0; Other Eukaryotes - 0 (source: NCBI BLink).	406205004	406210266	+	128	157	295	203	down
TraesCS2D02G017900	588.893	0.458343	0.200624	-5.60999	2.02333e-08	1.90223e-06	AT2G46980	LOC_Os10g26560	expressed protein	AT2G46980		unknown protein; Has 1165 Blast hits to 947 proteins in 158 species: Archae - 0; Bacteria - 33; Metazoa - 631; Fungi - 90; Plants - 54; Viruses - 14; Other Eukaryotes - 343 (source: NCBI BLink).	8495999	8501524	-	346	497	915	569	down
TraesCS2D02G161400	786.645	0.458627	0.187984	-5.98248	2.19772e-09	2.46324e-07	AT1G26690	LOC_Os07g43890	emp24/gp25L/p24 family protein, putative, expressed	AT1G26690		Transmembrane emp24 domain-containing protein p24delta9	106266306	106268881	-	450	677	1172	792	down
TraesCS2D02G127700	211.075	0.458634	0.311258	-3.61303	0.000302641	0.00983155	AT4G12750	LOC_Os07g42750	DDT domain containing protein, putative, expressed	AT4G12750		Homeodomain-like transcriptional regulator	74146345	74156641	-	170	129	315	212	down
TraesCS2D02G268900	590.106	0.458638	0.198496	-5.66547	1.46626e-08	1.41874e-06	AT2G18910	LOC_Os02g26370	wiskott-Aldrich syndrome protein family member 2, putative, expressed	AT2G18910		hydroxyproline-rich glycoprotein family protein	330484535	330494910	-	436	404	1005	513	down
TraesCS2D02G401700	781.44	0.458661	0.161681	-6.95504	3.5247e-12	6.4729e-10	AT1G76310	LOC_Os04g47580	cyclin, putative, expressed	AT1G76310	CYCB2-4	Cyclin-B2-4	516648908	516652337	+	525	589	1162	788	down
TraesCS2D02G523100	118.271	0.458685	0.402542	-2.79331	0.00521723	0.0969133	AT3G28860	LOC_Os04g38570	multidrug resistance protein, putative, expressed	AT3G28860	ABCB19	ABC transporter B family member 19	611892623	611898627	+	81	88	212	96	down
TraesCS2D02G490700	300.119	0.458821	0.248299	-4.5268	5.98834e-06	0.000324897	AT3G05760	LOC_Os03g61640	ZOS3-23 - C2H2 zinc finger protein, expressed	AT3G05760		C2H2 and C2HC zinc fingers superfamily protein	589500906	589505802	+	206	222	472	286	down
TraesCS2D02G198400	703.629	0.459195	0.171712	-6.53897	6.19448e-11	9.37957e-09	AT1G16470	LOC_Os02g42320	peptidase, T1 family, putative, expressed	AT1G16470	PAB1	Proteasome subunit alpha type-2-A	146395240	146400127	+	457	548	1048	708	down
TraesCS2D02G280500	313.973	0.459239	0.253358	-4.43121	9.37071e-06	0.000477944	AT5G50380	LOC_Os04g31330	exo70 exocyst complex subunit domain containing protein, expressed	AT5G50380	ATEXO70F1	exocyst subunit exo70 family protein F1	352704148	352706199	+	242	204	475	311	down
TraesCS2D02G325200	292.987	0.459311	0.254212	-4.41543	1.0081e-05	0.000509353	AT3G05470	LOC_Os04g38810	formin, putative, expressed	AT3G05470	FH11	Formin-like protein 11	418774401	418777248	-	189	230	464	277	down
TraesCS2D02G391000	1638.39	0.459347	0.12194	-9.20405	3.44703e-20	1.89261e-17	AT2G44830	LOC_Os04g46180	AGC_PVPK_like_kin82y.11 - ACG kinases include homologs to PKA, PKG and PKC, expressed	AT2G44830		Protein kinase superfamily protein	498225155	498229052	+	1174	1161	2594	1549	down
TraesCS5D02G539700	137.339	0.459838	0.36768	-3.04831	0.00230131	0.0516975		LOC_Os07g23900	OsFBX234 - F-box domain containing protein, expressed				551073787	551075047	+	100	96	231	121	down
TraesCS2D02G423300	195.046	0.460036	0.324222	-3.45499	0.00055032	0.0162782	AT1G79460	LOC_Os04g52230	ent-kaurene synthase, chloroplast precursor, putative, expressed	AT1G79460	GA2	Ent-kaur-16-ene synthase, chloroplastic	536506146	536511156	-	159	118	309	184	down
TraesCS3D02G408400	145.734	0.460047	0.366737	-3.05436	0.00225539	0.0508756	AT5G15870	LOC_Os09g21210	beta-glucan-binding protein 4, putative, expressed	AT5G15870		glycosyl hydrolase family 81 protein	522948349	522950595	-	84	125	207	153	down
TraesCS2D02G384400	397.87	0.460067	0.238115	-4.70397	2.5515e-06	0.00015091							489008974	489009852	-	318	247	592	400	down
TraesCS2D02G403600	394.632	0.460083	0.224189	-4.99593	5.85532e-07	4.07094e-05	AT1G73370	LOC_Os04g24430	sucrose synthase, putative, expressed	AT1G73370	SUS6	Sucrose synthase 6	518265430	518269431	+	271	292	556	417	down
TraesCS2D02G124600	298.946	0.460089	0.264974	-4.22689	2.3694e-05	0.00107995	AT3G26770	LOC_Os07g40250	sex determination protein tasselseed-2, putative, expressed	AT3G26770		NAD(P)-binding Rossmann-fold superfamily protein	72998670	72999733	+	217	210	522	251	down
TraesCS2D02G480700	1854.33	0.460123	0.124476	-8.997	2.31977e-19	1.15057e-16		LOC_Os10g32190	conserved hypothetical protein				583230870	583234048	-	1240	1409	2617	1956	down
TraesCS2D02G169300	2658.18	0.460343	0.109632	-10.2089	1.80948e-24	1.67617e-21	AT1G35780	LOC_Os07g43070	expressed protein	AT1G35780		unknown protein; BEST Arabidopsis thaliana protein match is: unknown protein (TAIR:AT1G78150.2); Has 145 Blast hits to 144 proteins in 16 species: Archae - 0; Bacteria - 0; Metazoa - 0; Fungi - 0; Plants - 145; Viruses - 0; Other Eukaryotes - 0 (sou /.../CBI BLink).	113050503	113053157	+	1793	2010	4376	2403	down
TraesCS2D02G002600	393.276	0.460447	0.236522	-4.7306	2.23854e-06	0.000133402	AT1G21210	LOC_Os10g09620	OsWAK108 - OsWAK receptor-like protein kinase, expressed	AT1G21210	WAK4	Wall-associated receptor kinase 4	2038542	2048979	+	231	334	628	368	down
TraesCS2D02G082800	938.222	0.460756	0.151671	-7.37072	1.69711e-13	3.85923e-11	AT5G18750	LOC_Os11g36960	dnaJ domain containing protein, expressed	AT5G18750		DNAJ heat shock N-terminal domain-containing protein	35778681	35784944	+	670	669	1380	953	down
TraesCS5D02G544900	257.483	0.460907	0.279327	-4.00052	6.32041e-05	0.00254554	AT5G47870	LOC_Os03g63450	snRK1-interacting protein 1, putative, expressed	AT5G47870		FUNCTIONS IN: molecular_function unknown; INVOLVED IN: biological_process unknown; LOCATED IN: chloroplast; EXPRESSED IN: 22 plant structures; EXPRESSED DURING: 13 growth stages; BEST Arabidopsis thaliana protein match is: cobalt ion binding (TAIR:A /.../10.1); Has 1807 Blast hits to 1807 proteins in 277 species: Archae - 0; Bacteria - 0; Metazoa - 736; Fungi - 347; Plants - 385; Viruses - 0; Oth…	554361984	554364250	+	155	215	417	237	down
TraesCS2D02G261400	1066.45	0.46097	0.143292	-7.79706	6.33651e-15	1.83899e-12	AT3G26850	LOC_Os03g11580	expressed protein	AT3G26850		histone-lysine N-methyltransferases	317949755	317954066	-	762	762	1693	1003	down
TraesCS2D02G156700	328.339	0.461117	0.254081	-4.39542	1.10558e-05	0.00055358	AT1G48310	LOC_Os07g44210	SNF2 family N-terminal domain containing protein, expressed	AT1G48310	CHR18	chromatin remodeling factor18	99738367	99752339	-	192	280	504	320	down
TraesCS2D02G176500	312.408	0.461193	0.247337	-4.51431	6.3523e-06	0.0003417	AT1G48410	LOC_Os03g58600	PAZ domain containing protein, putative, expressed	AT1G48410	AGO1	Protein argonaute 1	119944959	119951926	+	208	239	449	324	down
TraesCS2D02G267500	3405.49	0.461518	0.107744	-10.3537	4.02803e-25	3.96446e-22	AT5G01090	LOC_Os07g01100	legume lectins beta domain containing protein, putative, expressed	AT5G01090		Concanavalin A-like lectin family protein	326786020	326786991	-	2407	2460	4759	3615	down
TraesCS2D02G205000	708.123	0.461607	0.184875	-6.03253	1.61408e-09	1.8587e-07	AT1G03140	LOC_Os07g38420	pre-mRNA-splicing factor, putative, expressed	AT1G03140		splicing factor Prp18 family protein	157014879	157018410	+	430	587	1024	730	down
TraesCS2D02G210900	146.112	0.461958	0.383023	-2.90888	0.00362731	0.073326		LOC_Os07g37360	expressed protein				167705217	167705774	-	100	110	279	107	down
TraesCS2D02G300800	178.319	0.462218	0.323667	-3.43981	0.000582115	0.0170291	AT1G76710	LOC_Os04g34976	SET domain containing protein, expressed	AT1G76710	ASHH1	Histone-lysine N-methyltransferase ASHH1	383286437	383290102	+	125	130	248	190	down
TraesCS7D02G252400	156.25	0.462271	0.379445	-2.93373	0.0033492	0.0686962	AT5G24620	LOC_Os08g40600	thaumatin, putative	AT5G24620		Pathogenesis-related thaumatin superfamily protein	227565985	227567450	+	117	107	302	112	down
TraesCS2D02G269500	261.708	0.462311	0.282589	-3.93881	8.1886e-05	0.00320572	AT1G04635	LOC_Os04g22870	rpp14 family protein, expressed	AT1G04635	EMB1687	Probable ribonuclease P/MRP protein subunit POP5	331734082	331736619	+	192	183	460	217	down
TraesCS2D02G099400	666.058	0.462357	0.172444	-6.45381	1.09076e-10	1.58311e-08	AT2G27050	LOC_Os07g48630	ethylene-insensitive 3, putative, expressed	AT2G27050	EIL1	ETHYLENE INSENSITIVE 3-like 1 protein	51191261	51193123	-	471	483	1039	637	down
TraesCS2D02G546600	2184.71	0.462417	0.134153	-8.29454	1.09004e-16	3.79348e-14	AT1G47128	LOC_Os04g57440	oryzain beta chain precursor, putative, expressed	AT1G47128	RD21A	Cysteine proteinase RD21a	623325857	623329057	+	1682	1435	3083	2297	down
TraesCS2D02G101900	727.325	0.462486	0.192278	-5.78601	7.20773e-09	7.34651e-07	AT5G05520	LOC_Os05g39390	outer membrane protein, OMP85 family protein, expressed	AT5G05520		Outer membrane OMP85 family protein	55140534	55142947	-	419	629	1086	727	down
TraesCS2D02G354300	489.852	0.462643	0.199098	-5.58535	2.3323e-08	2.15729e-06	AT5G48930	LOC_Os04g42250	transferase family protein, putative, expressed	AT5G48930	HST	Shikimate O-hydroxycinnamoyltransferase	454964680	454969346	+	348	354	777	460	down
TraesCS2D02G565300	585.978	0.462719	0.187152	-5.94059	2.84003e-09	3.13848e-07	AT4G04955	LOC_Os04g58390	allantoinase, putative, expressed	AT4G04955	ALN	Allantoinase	635231963	635235248	-	405	436	961	530	down
TraesCS2D02G232300	2042.15	0.462819	0.111766	-9.94474	2.6588e-23	2.26321e-20	AT1G03780	LOC_Os07g32390	targeting protein-related, putative, expressed	AT1G03780	TPX2	Protein TPX2	205005310	205010113	+	1362	1569	3041	2045	down
TraesCS2D02G277900	126.384	0.463074	0.385466	-2.88141	0.00395902	0.0784457	AT3G25120	LOC_Os04g30740	mitochondrial import inner membrane translocase subunit Tim17, putative, expressed	AT3G25120		Mitochondrial import inner membrane translocase subunit Tim17/Tim22/Tim23 family protein	348193396	348197191	-	82	100	217	108	down
TraesCS2D02G350400	290.198	0.463079	0.265188	-4.18824	2.81125e-05	0.00125767	AT3G59580	LOC_Os04g41850	NIN, putative, expressed	AT3G59580	NLP9	Protein NLP9	448208294	448212302	+	215	201	495	250	down
TraesCS2D02G278300	495.78	0.463133	0.200454	-5.53991	3.0262e-08	2.75862e-06	AT5G48720	LOC_Os04g30790	expressed protein	AT5G48720	XRI1	Protein XRI1	349559643	349562247	-	323	390	787	465	down
TraesCS2D02G424100	1582.77	0.463249	0.125398	-8.8529	8.52708e-19	3.78254e-16	AT3G23840	LOC_Os04g52164	transferase family protein, putative, expressed	AT3G23840	CER26L	Protein ECERIFERUM 26-like	537188674	537192328	-	1030	1245	2365	1579	down
TraesCS2D02G599600	617.403	0.463261	0.193783	-5.72857	1.01278e-08	1.00941e-06	AT5G27450	LOC_Os10g18220	GHMP kinases ATP-binding protein, putative, expressed	AT5G27450	MVK	Mevalonate kinase	650861055	650863372	-	375	515	988	574	down
TraesCS2D02G494900	966.423	0.463327	0.152532	-7.2765	3.42595e-13	7.51919e-11	AT1G55325	LOC_Os05g37500	expressed protein	AT1G55325	MED13	Mediator of RNA polymerase II transcription subunit 13	591956203	591971689	-	664	722	1377	1007	down
TraesCS2D02G522400	294.813	0.463623	0.266457	-4.16193	3.15573e-05	0.00139007	AT1G26830	LOC_Os04g55030	cullin, putative, expressed	AT1G26830	CUL3A	Cullin-3A	611159284	611164025	-	230	192	490	262	down
TraesCS2A02G562400	166.415	0.463884	0.337626	-3.28222	0.00102992	0.0273732	AT1G08980	LOC_Os04g02780	amidase family protein, putative, expressed	AT1G08980	AMI1	Amidase 1	763453057	763454992	-	130	108	253	163	down
TraesCS2D02G337000	246.476	0.46404	0.329936	-3.35725	0.000787211	0.0219603	AT4G24710	LOC_Os04g40290	AAA-type ATPase family protein, putative, expressed	AT4G24710		P-loop containing nucleoside triphosphate hydrolases superfamily protein	430454984	430460282	+	117	241	396	228	down
TraesCS2D02G078200	175.638	0.464307	0.369628	-2.9945	0.00274899	0.0590583	AT3G23880	LOC_Os12g03440	OsFBX436 - F-box domain containing protein, expressed	AT3G23880		F-box/kelch-repeat protein At3g23880	33544557	33545777	+	126	127	348	120	down
TraesCS2D02G260500	1068.38	0.464369	0.145822	-7.5891	3.22139e-14	8.24858e-12	AT5G67380	LOC_Os07g02350	casein kinase II subunit alpha-2, putative, expressed	AT5G67380	CKA1	Casein kinase II subunit alpha-1	316653998	316658121	-	689	850	1628	1044	down
TraesCS2D02G059300	427.116	0.464378	0.210413	-5.25931	1.44596e-07	1.14136e-05	AT3G56870	LOC_Os03g39740	expressed protein	AT3G56870		unknown protein; Has 204 Blast hits to 201 proteins in 58 species: Archae - 0; Bacteria - 10; Metazoa - 72; Fungi - 8; Plants - 41; Viruses - 0; Other Eukaryotes - 73 (source: NCBI BLink).	24559079	24562484	-	292	322	642	423	down
TraesCSU02G024900	870.764	0.464443	0.179886	-6.15072	7.71319e-10	9.34334e-08	AT1G12380	LOC_Os04g19140	expressed protein	AT1G12380		unknown protein; BEST Arabidopsis thaliana protein match is: unknown protein (TAIR:AT1G62870.1); Has 173 Blast hits to 170 proteins in 34 species: Archae - 0; Bacteria - 4; Metazoa - 25; Fungi - 8; Plants - 123; Viruses - 7; Other Eukaryotes - 6 (so /.../NCBI BLink).	24894448	24896874	-	663	583	1170	951	down
TraesCS5D02G274900	134.057	0.464448	0.395738	-2.79582	0.00517681	0.0962761	AT2G33620	LOC_Os09g31470	AT hook motif domain containing protein, expressed	AT2G33620	AHL10	AT-hook motif nuclear-localized protein 10	377535426	377537955	-	94	98	156	162	down
TraesCS2D02G422100	315.836	0.46451	0.252695	-4.37768	1.1995e-05	0.000593066	AT1G05780	LOC_Os04g52300	expressed protein	AT1G05780		Vacuolar ATPase assembly integral membrane protein VMA21-like domain	535571729	535573212	-	194	262	504	294	down
TraesCS2D02G102800	362.909	0.464527	0.237408	-4.65934	3.1722e-06	0.000183655	AT1G31360	LOC_Os07g48360	helicase conserved C-terminal domain containing protein, expressed	AT1G31360	MED34	Mediator of RNA polymerase II transcription subunit 34	55391357	55400008	-	237	285	501	388	down
TraesCS2D02G482800	350.47	0.464665	0.254732	-4.3408	1.41966e-05	0.000683671	AT3G26410	LOC_Os02g35060	RNA methyltransferase protein, putative, expressed	AT3G26410	TRM11	methyltransferases;nucleic acid binding	584861426	584864416	-	275	226	472	382	down
TraesCS2D02G404700	689.692	0.464699	0.173161	-6.385	1.71393e-10	2.37276e-08	AT1G63700	LOC_Os04g47240	STE_MEKK_ste11_MAP3K.17 - STE kinases include homologs to sterile 7, sterile 11 and sterile 20 from yeast, expressed	AT1G63700	YDA	Mitogen-activated protein kinase kinase kinase YODA	519123884	519130842	+	464	528	999	707	down
TraesCS4B02G042500	448.088	0.464769	0.263598	-4.19355	2.74617e-05	0.00123206	AT5G22090	LOC_Os03g49830	expressed protein	AT5G22090		Protein FAF-like, chloroplastic	29673211	29674674	-	398	240	652	457	down
TraesCS2D02G226800	150.22	0.46489	0.367594	-3.00614	0.00264588	0.0572925	AT5G54850	LOC_Os07g33650	expressed protein	AT5G54850		unknown protein; Has 1807 Blast hits to 1807 proteins in 277 species: Archae - 0; Bacteria - 0; Metazoa - 736; Fungi - 347; Plants - 385; Viruses - 0; Other Eukaryotes - 339 (source: NCBI BLink).	194806828	194807382	-	124	91	250	133	down
TraesCS2D02G231800	941.63	0.464901	0.151103	-7.31292	2.61392e-13	5.81805e-11	AT3G14750	LOC_Os07g32450	protein kinase PKN/PRK1, effector, putative, expressed	AT3G14750	FLXL1	Protein FLX-like 1	204140196	204146380	-	617	740	1448	911	down
TraesCS2D02G297000	3531.36	0.464934	0.0942454	-11.7237	9.64063e-32	2.09401e-28	AT5G10400	LOC_Os11g05730	histone H3, putative, expressed	AT5G10400	HTR2	Histone H3.2	379856164	379856574	+	2500	2578	5611	3300	down
TraesCS2D02G170000	645.466	0.465193	0.176289	-6.263	3.77634e-10	4.90457e-08	AT1G78190	LOC_Os07g43020	TRM112, putative, expressed	AT1G78190		Multifunctional methyltransferase subunit TRM112-like protein At1g78190	114141964	114145816	+	454	475	1030	600	down
TraesCS2D02G545200	503.175	0.465412	0.211191	-5.22475	1.74392e-07	1.35617e-05	AT3G19460	LOC_Os04g57420	reticulon domain containing protein, putative, expressed	AT3G19460	RTNLB11	Reticulon-like protein B11	621952245	621954044	-	313	413	703	532	down
TraesCS2D02G319200	1129.28	0.465439	0.168667	-6.54148	6.09112e-11	9.24529e-09	AT4G39860	LOC_Os04g38310	expressed protein	AT4G39860		unknown protein; BEST Arabidopsis thaliana protein match is: unknown protein (TAIR:AT2G22270.1); Has 152 Blast hits to 146 proteins in 19 species: Archae - 0; Bacteria - 0; Metazoa - 0; Fungi - 2; Plants - 146; Viruses - 0; Other Eukaryotes - 4 (sou /.../CBI BLink).	409600356	409604615	-	906	712	1840	1025	down
TraesCS2D02G400700	153.964	0.46571	0.365549	-3.01601	0.00256129	0.0559998	AT2G25720	LOC_Os04g47820	expressed protein	AT2G25720		unknown protein; Has 38 Blast hits to 38 proteins in 18 species: Archae - 0; Bacteria - 0; Metazoa - 0; Fungi - 0; Plants - 38; Viruses - 0; Other Eukaryotes - 0 (source: NCBI BLink).	515573942	515574505	+	112	110	283	119	down
TraesCS2D02G234100	696.171	0.46573	0.174052	-6.33394	2.38983e-10	3.21657e-08	AT5G49570	LOC_Os07g31460	peptide-Nasparagine amidase, putative, expressed	AT5G49570	PNG1	Peptide-N(4)-(N-acetyl-beta-glucosaminyl)asparagine amidase	212925377	212934919	-	516	484	1034	696	down
TraesCS2D02G229900	682.776	0.465871	0.194027	-5.6796	1.35013e-08	1.31648e-06	AT1G62040	LOC_Os07g32800	autophagy-related protein, putative, expressed	AT1G62040	ATG8C	Autophagy-related protein 8c	200773865	200776086	+	403	586	1098	629	down
TraesCS2D02G000500	386.396	0.466177	0.2382	-4.62238	3.79357e-06	0.00021586	AT3G04580	LOC_Os04g08740	ethylene receptor, putative, expressed	AT3G04580	EIN4	Protein EIN4	273721	276680	+	252	305	512	426	down
TraesCS2D02G176400	284.909	0.466219	0.292676	-3.76156	0.000168855	0.00595626	AT3G16980	LOC_Os07g42395	DNA-directed RNA polymerase II subunit RPB9, putative, expressed	AT3G16980	NRPB9A	DNA-directed RNA polymerases II, IV and V subunit 9A	119832545	119837963	+	149	265	437	276	down
TraesCS2D02G463600	245.182	0.466255	0.288951	-3.80967	0.00013915	0.00509894	AT1G30570	LOC_Os04g52860	TKL_IRAK_CrRLK1L-1.9 - The CrRLK1L-1 subfamily has homology to the CrRLK1L homolog, expressed	AT1G30570	HERK2	Probable receptor-like protein kinase At1g30570	569195262	569197799	-	172	182	431	202	down
TraesCS2D02G231810LC	338.8	0.466313	0.238921	-4.60667	4.09178e-06	0.00023199	AT4G38180	LOC_Os07g37630	transposon protein, putative, unclassified, expressed	AT4G38180	FRS5	Protein FAR1-RELATED SEQUENCE 5	170405189	170408042	+	247	241	549	309	down
TraesCS2D02G386200	132.631	0.466491	0.39406	-2.79166	0.0052439	0.0972654	AT4G34660	LOC_Os04g45670	src homology-3 domain protein 3, putative, expressed	AT4G34660		SH3 domain-containing protein	491377516	491382150	-	75	117	173	148	down
TraesCS2D02G154600	880.977	0.467169	0.154553	-7.10423	1.20996e-12	2.45856e-10	AT3G17360	LOC_Os12g39980	kinesin motor domain containing protein, putative, expressed	AT3G17360	POK1	Phragmoplast orienting kinesin-1	97858688	97872269	+	595	677	1295	888	down
TraesCS2D02G341500	1463.39	0.467254	0.12801	-8.57525	9.88704e-18	3.91688e-15	AT4G24820	LOC_Os04g40850	26S proteasome non-ATPase regulatory subunit 6, putative, expressed	AT4G24820	RPN7	26S proteasome non-ATPase regulatory subunit 6 homolog	436366436	436368858	-	1064	1046	2317	1368	down
TraesCS2D02G299400	552.01	0.467262	0.227987	-4.81473	1.47396e-06	9.22911e-05	AT1G21090	LOC_Os02g33790	expressed protein	AT1G21090		Cupredoxin superfamily protein	381717421	381718257	-	442	352	980	448	down
TraesCS7D02G204900	142.706	0.46729	0.362449	-3.02831	0.00245922	0.054334	AT1G13080	LOC_Os12g32850	cytochrome P450, putative, expressed	AT1G13080	CYP71B2	Cytochrome P450 71B2	162789068	162790764	-	94	112	194	154	down
TraesCS2D02G483100	705.107	0.4673	0.169764	-6.46534	1.01074e-10	1.48061e-08	AT1G61720	LOC_Os04g53850	leucoanthocyanidin reductase, putative, expressed	AT1G61720	BAN	Anthocyanidin reductase	585063654	585065191	+	493	524	1028	716	down
TraesCS2D02G280300	2357.73	0.467384	0.104895	-10.4612	1.3026e-25	1.43949e-22	AT5G14170	LOC_Os04g31320	SWIB/MDM2 domain containing protein, expressed	AT5G14170	CHC1	SWI/SNF complex component SNF12 homolog	352624657	352626342	+	1684	1716	3527	2336	down
TraesCS2D02G549900	180.117	0.467432	0.350485	-3.13044	0.00174543	0.041604	AT2G35640	LOC_Os04g57530	transcription factor, putative, expressed	AT2G35640		Homeodomain-like superfamily protein	625457621	625459857	+	137	123	337	135	down
TraesCS2D02G100000	914.185	0.467538	0.16011	-6.85058	7.35516e-12	1.27631e-09	AT1G55540	LOC_Os07g48602	EMB1011, putative, expressed	AT1G55540	NUP214	Nuclear pore complex protein NUP214	52047898	52060709	+	593	729	1305	946	down
TraesCS2D02G242000	522.528	0.46755	0.227933	-4.81196	1.49459e-06	9.33969e-05	AT5G47080	LOC_Os07g31280	casein kinase II subunit beta-4, putative, expressed	AT5G47080	CKB1	Casein kinase II subunit beta	267693819	267702584	+	296	464	875	458	down
TraesCS2D02G498200	489.006	0.467639	0.209223	-5.24097	1.59737e-07	1.25303e-05	AT1G65280	LOC_Os01g33800	heat shock protein DnaJ, putative, expressed	AT1G65280		DNAJ heat shock N-terminal domain-containing protein	593728318	593734952	+	360	344	676	520	down
TraesCS2D02G450400	195.542	0.467691	0.320407	-3.42181	0.000622054	0.0180235	AT5G39080	LOC_Os02g28170	transferase family protein, putative, expressed	AT5G39080		HXXXD-type acyl-transferase family protein	560210588	560212166	-	150	132	337	165	down
TraesCS2D02G232500	825.467	0.467762	0.168145	-6.51909	7.07373e-11	1.06597e-08	AT1G29320	LOC_Os07g32350	WD domain, G-beta repeat domain containing protein, expressed	AT1G29320		Transducin/WD40 repeat-like superfamily protein	205614218	205618300	+	556	639	1379	725	down
TraesCS5A02G226400	218.502	0.468016	0.300794	-3.6416	0.000270949	0.00899687	AT5G20400	LOC_Os02g17940	leucoanthocyanidin dioxygenase, putative, expressed	AT5G20400		2-oxoglutarate (2OG) and Fe(II)-dependent oxygenase superfamily protein	442281937	442283716	+	169	146	363	193	down
TraesCS2D02G393200	1348.76	0.468023	0.169445	-6.46433	1.01746e-10	1.487e-08	AT5G52510	LOC_Os04g49110	GRAS family transcription factor domain containing protein, expressed	AT5G52510	SCL8	Scarecrow-like protein 8	502109067	502110950	+	1123	813	2072	1300	down
TraesCS2D02G298900	195.076	0.46805	0.337207	-3.24804	0.00116202	0.0302586		LOC_Os08g04590	csAtPR5, putative				380934963	380938691	+	103	181	286	197	down
TraesCS2D02G306200	402.611	0.46814	0.25253	-4.33608	1.45049e-05	0.000694802	AT1G22930	LOC_Os04g35840	T-complex protein 11, putative, expressed	AT1G22930		T-complex protein 11	391850030	391855350	+	260	322	491	470	down
TraesCS2D02G066900	161.819	0.468651	0.334502	-3.26879	0.0010801	0.0283718	AT3G47570	LOC_Os04g15630	xa21, putative	AT3G47570		Probable LRR receptor-like serine/threonine-protein kinase At3g47570	27998468	28002420	-	111	123	236	164	down
TraesCS2D02G600500	297.185	0.468733	0.276153	-3.95854	7.54077e-05	0.00298363	AT4G27780	LOC_Os04g58550	acyl-CoA-binding domain-containing protein 6, putative, expressed	AT4G27780	ACBP2	Acyl-CoA-binding domain-containing protein 2	651275584	651278776	+	249	178	452	289	down
TraesCS2D02G219600	463.538	0.468825	0.222611	-4.90935	9.13772e-07	6.07798e-05	AT3G22104	LOC_Os07g36230	BTBN15 - Bric-a-Brac, Tramtrack, Broad Complex BTB domain with non-phototropic hypocotyl 3 NPH3 and coiled-coil domains, expressed	AT3G22104		BTB/POZ domain-containing protein At3g22104	186773243	186776925	-	345	323	613	510	down
TraesCS2D02G269800	499.499	0.468908	0.213191	-5.1251	2.97386e-07	2.19863e-05	AT3G28430	LOC_Os04g23210	expressed protein	AT3G28430		unknown protein; FUNCTIONS IN: molecular_function unknown; INVOLVED IN: biological_process unknown; LOCATED IN: mitochondrion; EXPRESSED IN: 17 plant structures; EXPRESSED DURING: 6 growth stages; CONTAINS InterPro DOMAIN/s: Protein of unknown funct /.../L (InterPro:IPR019155); Has 243 Blast hits to 233 proteins in 101 species: Archae - 0; Bacteria - 0; Metazoa - 110; Fungi - 0; Plants - 53; Viru…	332315245	332332150	+	341	381	660	550	down
TraesCS3D02G464100	182.819	0.468966	0.318362	-3.43146	0.000600344	0.0174507		LOC_Os01g72720	hypothetical protein				568008899	568010683	+	118	147	267	185	down
TraesCS2D02G237400	2718.76	0.469258	0.105046	-10.3911	2.72156e-25	2.76501e-22	AT5G08530	LOC_Os07g45090	NADH-ubiquinone oxidoreductase 51 kDa subunit, mitochondrial precursor, putative, expressed	AT5G08530	CI51	NADH dehydrogenase [ubiquinone] flavoprotein 1, mitochondrial	241684306	241690694	-	1779	2165	4152	2633	down
TraesCS2D02G101800	5223.63	0.469282	0.0993036	-10.9913	4.20978e-28	6.62935e-25	AT3G51950	LOC_Os07g48410	RNA-binding zinc finger protein, putative, expressed	AT3G51950		Zinc finger CCCH domain-containing protein 46	55057072	55059896	+	3975	3562	7729	5216	down
TraesCS2D02G288000	464.269	0.469328	0.21723	-5.02385	5.06462e-07	3.55257e-05	AT3G12920	LOC_Os04g33030	protein binding protein, putative, expressed	AT3G12920	BRG3	Probable BOI-related E3 ubiquitin-protein ligase 3	368935115	368936202	+	365	304	680	468	down
TraesCS2D02G113500	412.442	0.469393	0.228558	-4.77398	1.80622e-06	0.000110139	AT3G05520	LOC_Os07g23200	F-actin-capping protein subunit alpha, putative, expressed	AT3G05520		F-actin-capping protein subunit alpha	62950813	62955079	+	254	346	671	373	down
TraesCS2D02G150800	1081.17	0.469547	0.141964	-7.68264	1.5584e-14	4.21302e-12	AT2G41140	LOC_Os07g44710	CAMK_CAMK_like.36 - CAMK includes calcium/calmodulin depedent protein kinases, expressed	AT2G41140	CRK1	CDPK-related kinase 1	93082634	93087238	+	739	827	1582	1091	down
TraesCS2D02G268100	175.803	0.46956	0.340645	-3.20164	0.0013665	0.0343205	AT2G01460	LOC_Os04g21110	phosphoribulokinase/Uridine kinase family protein, expressed	AT2G01460		P-loop containing nucleoside triphosphate hydrolases superfamily protein	328337429	328366957	+	122	132	219	202	down
TraesCS2D02G063000	592.478	0.469588	0.196944	-5.53728	3.07203e-08	2.78427e-06	AT5G66110	LOC_Os04g17100	heavy metal-associated domain containing protein, expressed	AT5G66110	HIPP27	Heavy metal transport/detoxification superfamily protein	27062401	27063514	+	465	390	941	550	down
TraesCS2D02G307600	1763.63	0.469603	0.115238	-9.46294	2.99394e-21	1.88672e-18	AT1G59750	LOC_Os04g36054	auxin response factor 9, putative, expressed	AT1G59750	ARF1	Auxin response factor 1	394536499	394541014	-	1232	1323	2754	1668	down
TraesCS2D02G388400	1826.59	0.469616	0.125691	-8.67563	4.11279e-18	1.69323e-15	AT2G44710	LOC_Os04g45930	RNA recognition motif containing protein, expressed	AT2G44710		RNA-binding (RRM/RBD/RNP motifs) family protein	494638752	494643153	+	1161	1492	2729	1807	down
TraesCS2D02G397800	263.99	0.469625	0.265015	-4.11456	3.87916e-05	0.00167591	AT3G63530	LOC_Os04g48260	zinc RING finger protein, putative, expressed	AT3G63530	BB	E3 ubiquitin ligase BIG BROTHER	509752303	509755927	-	175	208	404	255	down
TraesCS3D02G531400	161.926	0.469683	0.357947	-3.04582	0.00232047	0.0519795							607514772	607516248	-	89	147	233	166	down
TraesCS2D02G203900	1084.56	0.470146	0.150795	-7.22054	5.17814e-13	1.09822e-10	AT3G04910	LOC_Os07g38530	STE_PAK_Ste20_Slob_Wnk.4 - STE kinases include homologs to sterile 7, sterile 11 and sterile 20 from yeast, expressed	AT3G04910	WNK1	Serine/threonine-protein kinase WNK1	155734052	155736862	-	826	742	1715	1011	down
TraesCS7D02G114200	231.299	0.470205	0.281948	-3.86113	0.000112863	0.00423674	AT3G59140	LOC_Os06g06440	ABC transporter, ATP-binding protein, putative, expressed	AT3G59140	ABCC10	ABC transporter C family member 10	69867612	69875801	-	168	167	362	218	down
TraesCS2D02G251300	195.701	0.470423	0.309028	-3.52063	0.00043053	0.0132417	AT5G67290	LOC_Os07g06080	FAD dependent oxidoreductase domain containing protein, expressed	AT5G67290		FAD-dependent oxidoreductase family protein	299896892	299898198	-	139	145	324	173	down
TraesCS2D02G022900	1529.72	0.470859	0.121489	-8.94427	3.74409e-19	1.78667e-16	AT4G34040	LOC_Os04g10680	zinc finger, C3HC4 type domain containing protein, expressed	AT4G34040	MBR2	E3 ubiquitin-protein ligase MBR2	10331791	10337197	-	1056	1164	2288	1509	down
TraesCS2D02G083900	1463.78	0.471164	0.142568	-7.61529	2.63109e-14	6.82027e-12	AT5G58290	LOC_Os02g21970	26S protease regulatory subunit 6B, putative, expressed	AT5G58290	RPT3	26S protease regulatory subunit 6B homolog	36279518	36283891	+	1136	980	2119	1488	down
TraesCS2D02G374700	204.861	0.471528	0.310581	-3.49212	0.0004792	0.0144702	AT3G62860	LOC_Os05g29974	lipase, putative, expressed	AT3G62860		alpha/beta-Hydrolases superfamily protein	478118013	478123825	-	158	139	345	177	down
TraesCS2D02G337600	216.663	0.47162	0.289961	-3.73949	0.000184394	0.00644204	AT1G20696	LOC_Os06g51220	HMG1/2, putative, expressed	AT1G20696	HMGB3	High mobility group B protein 3	431384568	431385745	-	147	168	328	211	down
TraesCS2D02G037200	303.542	0.471641	0.2748	-3.94555	7.96154e-05	0.00312654	AT1G63310	LOC_Os04g01500	expressed protein	AT1G63310		unknown protein; BEST Arabidopsis thaliana protein match is: unknown protein (TAIR:AT2G20362.1); Has 78 Blast hits to 77 proteins in 11 species: Archae - 0; Bacteria - 0; Metazoa - 0; Fungi - 0; Plants - 78; Viruses - 0; Other Eukaryotes - 0 (source /.../ BLink).	13838470	13838985	-	169	275	470	289	down
TraesCS2D02G301200	981.783	0.471693	0.155162	-6.98676	2.81306e-12	5.2894e-10	AT1G01540	LOC_Os04g35080	protein kinase domain containing protein, expressed	AT1G01540		Probable serine/threonine-protein kinase At1g01540	383846034	383848787	+	751	671	1506	943	down
TraesCS2D02G210100	917.533	0.471892	0.165882	-6.53157	6.50843e-11	9.83132e-09	AT4G21450	LOC_Os07g37270	MSP domain containing protein, putative, expressed	AT4G21450	PVA42	Vesicle-associated protein 4-2	166105507	166109659	+	721	607	1409	880	down
TraesCS2D02G119700	412.298	0.472048	0.250654	-4.32067	1.55553e-05	0.000738937	AT3G16510	LOC_Os07g47400	SRC2 protein, putative, expressed	AT3G16510		Calcium-dependent lipid-binding (CaLB domain) family protein	68921493	68924295	-	353	242	646	387	down
TraesCS2D02G310900	405.988	0.472203	0.224404	-4.82398	1.40722e-06	8.86988e-05	AT3G46530	LOC_Os11g39320	LZ-NBS-LRR class, putative, expressed	AT3G46530	RPP13	Disease resistance protein RPP13	399349799	399356024	-	314	274	602	403	down
TraesCS2D02G310800	4239.29	0.47223	0.0934067	-11.5884	4.71644e-31	9.28402e-28	AT3G45980	LOC_Os08g38300	Core histone H2A/H2B/H3/H4 domain containing protein, putative, expressed	AT3G45980	H2B	Histone H2B.6	399347628	399348086	+	2813	3360	6258	4227	down
TraesCS2D02G200400	155.369	0.472435	0.343445	-3.14988	0.00163336	0.0394347	AT4G14600	LOC_Os07g38990	expressed protein	AT4G14600		Bet1-like protein At4g14600	152094334	152097151	+	112	114	254	139	down
TraesCS4B02G217100	970.075	0.472448	0.157493	-6.86869	6.4795e-12	1.13689e-09	AT5G22090	LOC_Os03g15530	expressed protein	AT5G22090		Protein FAF-like, chloroplastic	457770210	457771557	+	748	658	1469	943	down
TraesCS2D02G114500	646.669	0.472759	0.181115	-5.96761	2.40752e-09	2.6936e-07	AT1G02890	LOC_Os07g47530	AAA-type ATPase family protein, putative, expressed	AT1G02890		AAA-type ATPase family protein	63570657	63583483	-	417	526	957	643	down
TraesCS2D02G446900	2735.46	0.472843	0.0997974	-10.8276	2.54725e-27	3.82026e-24	AT5G16730	LOC_Os04g50204	protein transport protein-related, putative, expressed	AT5G16730		WEB family protein At5g16730, chloroplastic	556949095	556951789	-	1862	2123	4229	2603	down
TraesCS2D02G026000	285.987	0.473046	0.303672	-3.55629	0.000376129	0.0118504	AT1G64940	LOC_Os04g03870	cytochrome P450, putative, expressed	AT1G64940	CYP89A6	cytochrome P450, family 87, subfamily A, polypeptide 6	11094371	11095984	-	144	276	416	289	down
TraesCS2D02G285000	2266.97	0.473062	0.104434	-10.3405	4.61968e-25	4.47683e-22	AT3G26810	LOC_Os04g32460	OsFBL16 - F-box domain and LRR containing protein, expressed	AT3G26810	AFB2	Protein AUXIN SIGNALING F-BOX 2	360487175	360491647	-	1594	1705	3404	2221	down
TraesCS5D02G246200	154.28	0.473074	0.343606	-3.14273	0.00167377	0.0401948	AT5G12180	LOC_Os09g28510	EF hand family protein, putative, expressed	AT5G12180	CPK17	Calcium-dependent protein kinase 17	354269099	354269763	+	105	120	249	140	down
TraesCS2D02G138200	995.874	0.473289	0.151423	-7.12709	1.02511e-12	2.09648e-10	AT3G07950	LOC_Os07g46170	OsRhmbd13 - Putative Rhomboid homologue, expressed	AT3G07950		rhomboid protein-related	81311009	81314780	-	646	808	1543	945	down
TraesCS2D02G323600	313.647	0.473376	0.257252	-4.1941	2.73953e-05	0.00122996	AT5G39840	LOC_Os04g38630	helicase conserved C-terminal domain containing protein, expressed	AT5G39840		ATP-dependent RNA helicase SUV3L, mitochondrial	416758063	416762153	-	250	205	499	289	down
TraesCS2D02G189700	352.153	0.473413	0.238075	-4.53146	5.85774e-06	0.00031836	AT5G39360	LOC_Os07g40710	circadian clock coupling factor-related, putative, expressed	AT5G39360	EDL2	EID1-like F-box protein 2	133272248	133272994	-	255	258	586	308	down
TraesCSU02G023000	324.252	0.473452	0.242664	-4.44529	8.77716e-06	0.000450589	AT2G29190	LOC_Os04g12480	pumilio-family RNA binding repeat containing protein, expressed	AT2G29190	APUM2	Pumilio homolog 2	24239976	24247095	-	223	250	525	293	down
TraesCS2D02G426000	347.001	0.473485	0.277174	-3.89144	9.965e-05	0.00380191	AT1G79350	LOC_Os04g52050	TNP1, putative, expressed	AT1G79350	EMB1135	RING/FYVE/PHD zinc finger superfamily protein	538276208	538281703	+	184	326	574	306	down
TraesCS2D02G447400	517.522	0.47374	0.222619	-4.8416	1.28797e-06	8.23649e-05	AT1G32700	LOC_Os04g50120	zinc-binding protein, putative, expressed	AT1G32700		PLATZ transcription factor family protein	557257711	557259653	+	430	319	748	525	down
TraesCS2D02G133900	930.756	0.473792	0.148354	-7.2642	3.7524e-13	8.20707e-11	AT3G49080	LOC_Os07g46440	ribosomal protein, putative, expressed	AT3G49080		Ribosomal protein S5 domain 2-like superfamily protein	78764668	78767368	-	643	714	1421	896	down
TraesCS4B02G013100	546.187	0.473857	0.198225	-5.43562	5.46054e-08	4.74427e-06	AT3G63410	LOC_Os12g42090	methyltransferase domain containing protein, putative, expressed	AT3G63410	VTE3	2-methyl-6-phytyl-1,4-hydroquinone methyltransferase, chloroplastic	8981064	8983921	-	418	375	785	557	down
TraesCS2D02G252200	226.454	0.473906	0.31849	-3.38261	0.000718002	0.020345	AT1G34770	LOC_Os07g05650	MAGE-8 antigen-related, putative, expressed	AT1G34770		CONTAINS InterPro DOMAIN/s: MAGE protein (InterPro:IPR002190); Has 1274 Blast hits to 1260 proteins in 85 species: Archae - 0; Bacteria - 0; Metazoa - 1104; Fungi - 45; Plants - 49; Viruses - 0; Other Eukaryotes - 76 (source: NCBI BLink).	302424711	302427622	-	134	197	282	259	down
TraesCS2D02G345300	773.411	0.474031	0.165409	-6.51082	7.4741e-11	1.12361e-08	AT5G40840	LOC_Os04g41110	Rad21 / Rec8 like protein, putative, expressed	AT5G40840	SYN2	Sister chromatid cohesion 1 protein 2	441537691	441543054	+	522	606	1116	786	down
TraesCS2D02G304900	2714.94	0.474167	0.102659	-10.4865	9.96586e-26	1.18443e-22	AT5G63860	LOC_Os04g35570	Regulator of chromosome condensation domain containing protein, expressed	AT5G63860	UVR8	Ultraviolet-B receptor UVR8	390703454	390708109	-	1814	2151	4169	2597	down
TraesCS2D02G134000	138.216	0.474256	0.384458	-2.79942	0.00511942	0.0954876	AT1G10660	LOC_Os07g46430	expressed protein	AT1G10660		unknown protein; LOCATED IN: endomembrane system; EXPRESSED IN: 24 plant structures; EXPRESSED DURING: 15 growth stages; BEST Arabidopsis thaliana protein match is: unknown protein (TAIR:AT5G62960.1); Has 35333 Blast hits to 34131 proteins in 2444 s /.../: Archae - 798; Bacteria - 22429; Metazoa - 974; Fungi - 991; Plants - 531; Viruses - 0; Other Eukaryotes - 9610 (source: NCBI BLink).	79047708	79051984	+	75	128	208	135	down
TraesCS2D02G235300	209.831	0.474301	0.302619	-3.55604	0.000376487	0.0118515	AT4G25230	LOC_Os07g30100	RIN3, putative, expressed	AT4G25230	RIN2	E3 ubiquitin protein ligase RIN2	220957981	220978391	-	140	166	286	224	down
TraesCS2D02G434000	144.723	0.474311	0.385626	-2.79052	0.00526237	0.0975506	AT1G31410	LOC_Os04g51310	putrescine-binding periplasmic protein-related, putative, expressed	AT1G31410		putrescine-binding periplasmic protein-related	545037578	545040233	+	76	137	237	129	down
TraesCS2D02G105000	520.628	0.474448	0.198918	-5.40766	6.38527e-08	5.48715e-06		LOC_Os07g48244	ubiquinol-cytochrome c reductase complex 6.7 kDa protein, putative, expressed				56575634	56577570	+	353	408	852	464	down
TraesCS2D02G137100	254.746	0.474733	0.270569	-3.97241	7.1149e-05	0.0028365	AT1G03260	LOC_Os07g46220	SNARE associated Golgi protein, putative, expressed	AT1G03260		SNARE associated Golgi protein family	80728912	80734067	-	185	186	367	259	down
TraesCS2D02G477100	246.472	0.474736	0.276763	-3.88348	0.000102972	0.003905	AT2G14170	LOC_Os07g09060	aldehyde dehydrogenase, putative, expressed	AT2G14170	ALDH6B2	Methylmalonate-semialdehyde dehydrogenase [acylating], mitochondrial	579191097	579197019	-	163	197	353	252	down
TraesCS5A02G131600	283.033	0.474794	0.271421	-3.95926	7.51832e-05	0.00297678	AT2G41310	LOC_Os11g04720	OsRR10 type-A response regulator, expressed	AT2G41310	ARR8	Two-component response regulator ARR8	296468202	296469937	+	179	236	479	242	down
TraesCS5D02G323100	257.762	0.474826	0.274493	-3.9146	9.05546e-05	0.00350586	AT2G46680	LOC_Os09g35910	homeobox associated leucine zipper, putative, expressed	AT2G46680	ATHB-7	Homeobox-leucine zipper protein ATHB-7	415272394	415273274	-	164	213	370	263	down
TraesCS2D02G258700	265.476	0.474921	0.266458	-4.03155	5.54091e-05	0.00227376	AT3G50430	LOC_Os07g02950	expressed protein	AT3G50430		unknown protein; Has 54 Blast hits to 54 proteins in 22 species: Archae - 0; Bacteria - 0; Metazoa - 29; Fungi - 0; Plants - 24; Viruses - 0; Other Eukaryotes - 1 (source: NCBI BLink).	314492345	314498064	+	175	213	387	267	down
TraesCS2D02G248200	2725.92	0.474961	0.100633	-10.6736	1.3524e-26	1.8125e-23	AT3G03770	LOC_Os07g07230	protein kinase, putative, expressed	AT3G03770		Probable inactive leucine-rich repeat receptor-like protein kinase At3g03770	291952565	291956637	-	1847	2137	4193	2600	down
TraesCS2D02G220000	316.552	0.475086	0.246209	-4.36109	1.29418e-05	0.000632432	AT3G02780	LOC_Os07g36190	hydrolase, NUDIX family, domain containing protein, expressed	AT3G02780	IPP2	Isopentenyl-diphosphate Delta-isomerase II, chloroplastic	187126556	187130105	-	231	231	513	285	down
TraesCS3B02G133400	1730.49	0.475324	0.120282	-8.92086	4.627e-19	2.17504e-16	AT3G57520	LOC_Os07g10840	uncharacterized glycosyltransferase, putative, expressed	AT3G57520	RFS2	Probable galactinol--sucrose galactosyltransferase 2	115780560	115784488	-	1286	1236	2600	1689	down
TraesCS2D02G154700	566.555	0.475335	0.184865	-5.80415	6.46927e-09	6.66165e-07	AT1G09450	LOC_Os07g44360	serine/threonine-protein kinase Haspin, putative, expressed	AT1G09450		Protein kinase superfamily protein	98259508	98266027	+	400	427	842	559	down
TraesCS2D02G551200	264.106	0.475909	0.310063	-3.45492	0.000550446	0.0162782	AT2G02220	LOC_Os04g57630	phytosulfokine receptor precursor, putative, expressed	AT2G02220	PSKR1	Phytosulfokine receptor 1	626807005	626810139	-	235	148	438	231	down
TraesCS2D02G226300	158.947	0.475952	0.376163	-2.84747	0.00440689	0.0854357	AT5G54840	LOC_Os07g33850	ras-related protein, putative, expressed	AT5G54840	ATSGP1	Ras-related small GTP-binding family protein	194656739	194659299	-	142	88	220	167	down
TraesCS2D02G015500	1171.66	0.475986	0.134366	-7.97081	1.57636e-15	4.89139e-13	AT4G34120	LOC_Os04g05010	CBS domain containing membrane protein, putative, expressed	AT4G34120	CBSX2	CBS domain-containing protein CBSX2, chloroplastic	7525807	7528467	-	821	892	1788	1125	down
TraesCS2D02G029000	910.996	0.476098	0.16753	-6.3909	1.64911e-10	2.30088e-08	AT1G04340	LOC_Os04g10240	nicotiana lesion-inducing like, putative, expressed	AT1G04340		HR-like lesion-inducing protein-related	11840914	11843154	+	650	683	1550	772	down
TraesCS2D02G118300	187.454	0.476112	0.336547	-3.18121	0.00146662	0.0363138	AT5G18540	LOC_Os07g47340	expressed protein	AT5G18540		unknown protein; Has 2026 Blast hits to 792 proteins in 129 species: Archae - 2; Bacteria - 12; Metazoa - 1126; Fungi - 267; Plants - 292; Viruses - 0; Other Eukaryotes - 327 (source: NCBI BLink).	67552881	67555238	-	111	165	325	155	down
TraesCS2D02G209000	1743.57	0.476158	0.117652	-9.09876	9.13703e-20	4.79618e-17	AT1G62310	LOC_Os07g37140	expressed protein	AT1G62310		transcription factor jumonji (jmjC) domain-containing protein	164388156	164394193	+	1243	1304	2545	1748	down
TraesCS2D02G158200	262.079	0.476164	0.269452	-3.97277	7.10421e-05	0.00283404	AT1G57560	LOC_Os07g44090	myb-related protein Hv33, putative, expressed	AT1G57560	AtMYB50	myb domain protein 50	101871945	101873227	-	198	184	379	265	down
TraesCS5A02G170400	264.96	0.476412	0.272219	-3.92963	8.50781e-05	0.00331831		LOC_Os09g08620	OsFBX309 - F-box domain containing protein, expressed				363597254	363598549	-	203	183	372	275	down
TraesCS2D02G195400	834.244	0.47648	0.167251	-6.39465	1.60918e-10	2.25988e-08	AT3G26430	LOC_Os07g39750	GDSL-like lipase/acylhydrolase, putative, expressed	AT3G26430		GDSL esterase/lipase At3g26430	141995087	141998553	+	649	567	1261	808	down
TraesCS2D02G387200	751.993	0.476522	0.165254	-6.47115	9.72607e-11	1.43477e-08	AT5G23450	LOC_Os04g45800	diacylglycerol kinase, putative, expressed	AT5G23450	LCBK1	Sphingoid long-chain bases kinase 1	492658237	492662884	+	526	575	1195	691	down
TraesCS2D02G263400	337.733	0.476732	0.242484	-4.4075	1.04572e-05	0.00052654	AT5G53930	LOC_Os07g01720	expressed protein	AT5G53930		unknown protein; LOCATED IN: chloroplast; Has 1807 Blast hits to 1807 proteins in 277 species: Archae - 0; Bacteria - 0; Metazoa - 736; Fungi - 347; Plants - 385; Viruses - 0; Other Eukaryotes - 339 (source: NCBI BLink).	321912448	321914809	-	215	281	531	314	down
TraesCS2D02G139500	315.376	0.476781	0.248419	-4.30161	1.69562e-05	0.000797662	AT2G38000	LOC_Os05g25210	expressed protein	AT2G38000		chaperone protein dnaJ-related	82185579	82189966	-	243	217	471	309	down
TraesCS2D02G552000	488.934	0.476802	0.202921	-5.26577	1.39606e-07	1.11032e-05	AT1G60670	LOC_Os04g57700	expressed protein	AT1G60670		Protein of unknown function (DUF3755)	627251594	627256253	-	341	374	687	507	down
TraesCS2D02G331600	172.958	0.47688	0.33156	-3.22205	0.00127279	0.032551	AT3G57280	LOC_Os04g39450	expressed protein	AT3G57280	FAX1	Protein FATTY ACID EXPORT 1, chloroplastic	423999069	424006875	-	135	117	245	178	down
TraesCS2D02G440200	575.203	0.476925	0.216957	-4.92339	8.50596e-07	5.6999e-05	AT1G65810	LOC_Os04g51090	tRNA-splicing endonuclease positive effector-related, putative, expressed	AT1G65810		P-loop containing nucleoside triphosphate hydrolases superfamily protein	549918864	549932793	-	327	520	837	578	down
TraesCS2D02G421400	687.311	0.476977	0.172705	-6.18401	6.2493e-10	7.77951e-08	AT3G20800	LOC_Os07g37790	expressed protein	AT3G20800		Cell differentiation, Rcd1-like protein	534958227	534961006	+	509	495	1013	682	down
TraesCS2D02G322800	1396.58	0.4771	0.129158	-8.26613	1.38374e-16	4.73705e-14	AT4G05190	LOC_Os04g53760	kinesin motor domain containing protein, putative, expressed	AT4G05190	ATK5	Kinesin-5	414402896	414407423	-	948	1100	2192	1300	down
TraesCS5D02G213000	220.528	0.477664	0.316233	-3.37072	0.000749723	0.021092	AT1G52560	LOC_Os10g07200	hsp20/alpha crystallin family protein, putative, expressed	AT1G52560	HSP26	26.5 kDa heat shock protein, mitochondrial	322179304	322180482	-	145	178	267	256	down
TraesCS2D02G282800	497.29	0.477678	0.238668	-4.46598	7.97026e-06	0.000415946	AT1G67310	LOC_Os04g31900	calmodulin-binding transcription activator 4, putative, expressed	AT1G67310	CMTA4	Calmodulin-binding transcription activator 4	355676689	355684594	+	270	464	724	499	down
TraesCS2D02G046200	167.2	0.477683	0.334909	-3.18258	0.00145968	0.0361703	AT2G43820	LOC_Os04g12980	UDP-glucoronosyl/UDP-glucosyl transferase, putative, expressed	AT2G43820	UGT74F2	UDP-glycosyltransferase 74F2	16908634	16910931	-	131	113	246	166	down
TraesCS2D02G190800	351.989	0.477695	0.246482	-4.3242	1.53088e-05	0.000727772	AT5G07740	LOC_Os07g40510	retrotransposon protein, putative, unclassified, expressed	AT5G07740	FH20	Formin-like protein 20	134795881	134800679	+	232	284	466	383	down
TraesCS2D02G325800	4615.53	0.477842	0.0999104	-10.6635	1.50841e-26	1.97948e-23	AT5G40770	LOC_Os02g37000	mitochondrial prohibitin complex protein 1, putative, expressed	AT5G40770	PHB3	Prohibitin-3, mitochondrial	419051165	419052022	-	3556	3187	7009	4442	down
TraesCS2D02G421100	732.412	0.478088	0.17027	-6.25271	4.03385e-10	5.2068e-08	AT5G52230	LOC_Os04g52380	methyl-CpG binding domain containing protein, putative, expressed	AT5G52230	MBD13	Methyl-CpG-binding domain-containing protein 13	534924235	534930005	+	555	516	1096	715	down
TraesCS5D02G303000	195.536	0.47811	0.31729	-3.35525	0.000792941	0.0221104	AT1G02850	LOC_Os09g33710	Os9bglu33 - beta-glucosidase homologue, similar to G. max hydroxyisourate hydrolase, expressed	AT1G02850	BGLU11	Beta-glucosidase 11	398818279	398821086	-	154	132	325	170	down
TraesCS2D02G152200	1636.06	0.478195	0.119363	-8.91677	4.80067e-19	2.23996e-16	AT3G55620	LOC_Os07g44620	eukaryotic translation initiation factor 6, putative, expressed	AT3G55620	EIF6-2	Eukaryotic translation initiation factor 6-2	95418328	95420504	-	1180	1218	2545	1535	down
TraesCS2D02G344700	520.93	0.478294	0.228237	-4.66196	3.13214e-06	0.00018167	AT1G27190	LOC_Os04g41030	inactive receptor kinase At1g27190 precursor, putative, expressed	AT1G27190		Probable inactive receptor kinase At1g27190	440768135	440768914	+	345	419	637	600	down
TraesCS2D02G075500	756.451	0.478296	0.184505	-5.7669	8.07428e-09	8.15062e-07	AT5G55940	LOC_Os04g20230	neighbor of COX4, putative, expressed	AT5G55940	EMB2731	ER membrane protein complex subunit 8/9 homolog	32293984	32297066	-	587	520	1271	649	down
TraesCS2D02G358100	259.086	0.478481	0.273516	-3.88813	0.000101019	0.0038425	AT4G09810	LOC_Os05g12490	transporter-related, putative, expressed	AT4G09810		Nucleotide-sugar transporter family protein	460204939	460208967	-	177	204	431	225	down
TraesCS2D02G397900	543.497	0.478504	0.200651	-5.29973	1.15974e-07	9.37763e-06	AT4G00750	LOC_Os04g48230	dehydration response related protein, putative, expressed	AT4G00750		Probable methyltransferase PMT15	509941274	509944402	+	424	370	781	551	down
TraesCS2D02G163800	249.947	0.478563	0.281678	-3.7746	0.000160267	0.00573265	AT1G26840	LOC_Os07g43540	ORC6 - Putative origin recognition complex subunit 6, expressed	AT1G26840	ORC6	Origin of replication complex subunit 6	108769847	108772364	+	196	169	352	258	down
TraesCS2D02G404800	12206.7	0.478581	0.0864273	-12.3013	8.91654e-35	2.44197e-31	AT4G00430	LOC_Os02g44630	aquaporin protein, putative, expressed	AT4G00430	PIP1	Probable aquaporin PIP1-4	519132941	519134848	-	9263	8596	17620	12321	down
TraesCS2D02G341600	504.723	0.478662	0.205204	-5.17982	2.22096e-07	1.68552e-05	AT5G50320	LOC_Os04g40840	elongator complex protein 3, putative, expressed	AT5G50320	HAG3	Elongator complex protein 3	436369139	436372459	+	365	376	843	436	down
TraesCS2D02G107200	922.778	0.479028	0.168994	-6.28316	3.31765e-10	4.33566e-08	AT2G38370	LOC_Os03g22040	expressed protein	AT2G38370		WEB family protein At2g38370	59551092	59553253	-	566	795	1431	868	down
TraesCS2D02G554300	541.066	0.479278	0.199914	-5.30762	1.11065e-07	9.0271e-06	AT3G19760	LOC_Os03g36930	DEAD-box ATP-dependent RNA helicase, putative, expressed	AT3G19760	RH2	DEAD-box ATP-dependent RNA helicase 2	628596452	628601033	+	342	455	792	539	down
TraesCS2D02G059400	505.247	0.47939	0.200868	-5.28071	1.28681e-07	1.03256e-05	AT3G56870	LOC_Os03g39740	expressed protein	AT3G56870		unknown protein; Has 204 Blast hits to 201 proteins in 58 species: Archae - 0; Bacteria - 10; Metazoa - 72; Fungi - 8; Plants - 41; Viruses - 0; Other Eukaryotes - 73 (source: NCBI BLink).	24702117	24705328	-	370	372	822	450	down
TraesCS2D02G018000	2228.13	0.479587	0.146377	-7.24252	4.4042e-13	9.43608e-11	AT4G13710	LOC_Os04g05050	pectate lyase precursor, putative, expressed	AT4G13710		Probable pectate lyase 15	8567725	8572693	-	1856	1398	3476	2080	down
TraesCS2D02G283400	332.881	0.479993	0.244368	-4.33328	1.46903e-05	0.000701568	AT3G27020	LOC_Os04g32050	transposon protein, putative, unclassified, expressed	AT3G27020	YSL6	Probable metal-nicotianamine transporter YSL6	357697536	357701803	+	246	242	458	350	down
TraesCS2D02G407700	1219.85	0.480127	0.143017	-7.40129	1.34865e-13	3.14636e-11	AT4G11600	LOC_Os04g46960	glutathione peroxidase domain containing protein, expressed	AT4G11600	GPX6	Probable phospholipid hydroperoxide glutathione peroxidase 6, mitochondrial	522986268	522987769	-	810	986	1732	1248	down
TraesCS2D02G267300	364.242	0.480295	0.253761	-4.16931	3.05517e-05	0.00135049	AT2G37960	13114	conserved hypothetical protein	AT2G37960		unknown protein; BEST Arabidopsis thaliana protein match is: unknown protein (TAIR:AT3G54060.2); Has 418 Blast hits to 247 proteins in 92 species: Archae - 0; Bacteria - 163; Metazoa - 49; Fungi - 80; Plants - 28; Viruses - 0; Other Eukaryotes - 98 /.../e: NCBI BLink).	326456726	326459209	-	215	323	498	385	down
TraesCS5D02G504300	149.505	0.48059	0.373286	-2.83194	0.00462669	0.088609	AT5G49040	LOC_Os11g07830	dirigent, putative, expressed	AT5G49040	DIR3	Dirigent protein 3	530834677	530835246	+	126	93	257	124	down
TraesCS2D02G161700	218.98	0.480689	0.340391	-3.10474	0.00190449	0.0444074	AT1G52320	LOC_Os07g11070	DUF630/DUF632 domains containing protein, putative, expressed	AT1G52320		unknown protein; FUNCTIONS IN: molecular_function unknown; INVOLVED IN: N-terminal protein myristoylation; LOCATED IN: plasma membrane; EXPRESSED IN: 23 plant structures; EXPRESSED DURING: 14 growth stages; CONTAINS InterPro DOMAIN/s: Protein of unk /.../unction DUF632 (InterPro:IPR006867); BEST Arabidopsis thaliana protein match is: Protein of unknown function (DUF630 and DUF632) (TAIR:AT5G25590…	106367158	106370719	-	203	116	340	205	down
TraesCS2D02G018800	802.929	0.480806	0.169974	-6.21547	5.11699e-10	6.47227e-08		LOC_Os01g08650	expressed protein				8888969	8891101	+	513	673	1255	747	down
TraesCS2D02G145500	1005.11	0.48084	0.14585	-7.24284	4.39384e-13	9.43608e-11		LOC_Os05g03390	expressed protein				87398059	87401337	-	745	732	1516	970	down
TraesCS2D02G179500	522.689	0.480939	0.19564	-5.39805	6.73688e-08	5.7423e-06	AT5G20520	LOC_Os07g41730	OsPOP16 - Putative Prolyl Oligopeptidase homologue, expressed	AT5G20520	WAV2	alpha/beta-Hydrolases superfamily protein	123508382	123514702	-	385	384	834	475	down
TraesCS2D02G442600	13258.2	0.481181	0.0724829	-14.56	5.04922e-48	5.30083e-44	AT5G17160	LOC_Os04g50960	expressed protein	AT5G17160		unknown protein; BEST Arabidopsis thaliana protein match is: unknown protein (TAIR:AT3G03130.1); Has 14330 Blast hits to 10381 proteins in 896 species: Archae - 94; Bacteria - 2881; Metazoa - 4019; Fungi - 1576; Plants - 515; Viruses - 110; Other Eu /.../es - 5135 (source: NCBI BLink).	552986886	552994613	-	9514	9997	19231	13279	down
TraesCS2D02G432900	598.252	0.481232	0.179817	-5.86817	4.40638e-09	4.68058e-07	AT5G57330	LOC_Os04g51390	aldose 1-epimerase, putative, expressed	AT5G57330		Galactose mutarotase-like superfamily protein	544784854	544789799	-	423	458	901	578	down
TraesCS5D02G481200	155.626	0.481307	0.350585	-3.00917	0.0026196	0.056919	AT5G63790	LOC_Os03g60080	NAC domain-containing protein 67, putative, expressed	AT5G63790	NAC102	NAC domain-containing protein 102	519277124	519278578	+	105	125	266	130	down
TraesCS2D02G171200	483.52	0.481424	0.218091	-4.83569	1.32687e-06	8.4509e-05	AT5G10370	LOC_Os07g42900	helicase domain-containing protein, putative, expressed	AT5G10370		helicase domain-containing protein / IBR domain-containing protein / zinc finger protein-related	115089543	115098987	+	292	424	755	450	down
TraesCS2D02G396400	2641.46	0.481448	0.112412	-9.38109	6.52962e-21	3.84393e-18	AT5G51750	LOC_Os04g48416	OsSub45 - Putative Subtilisin homologue, expressed	AT5G51750	ATSBT1	subtilase 1.3	507749405	507751738	+	2040	1839	3970	2556	down
TraesCS5D02G502600	158.958	0.481477	0.343338	-3.07121	0.00213197	0.0486743	AT3G12490	LOC_Os01g58890	cysteine proteinase inhibitor precursor protein, putative, expressed	AT3G12490	CYS6	Cysteine proteinase inhibitor 6	529845190	529845778	+	105	130	262	139	down
TraesCS2D02G037000	165.128	0.48152	0.37445	-2.81569	0.00486733	0.0920211	AT2G46890	LOC_Os04g01510	DUF1295 domain containing protein, putative, expressed	AT2G46890		Protein of unknown function (DUF1295)	13773084	13774579	-	109	134	181	203	down
TraesCS2D02G307000	635.865	0.481562	0.187658	-5.6177	1.93522e-08	1.82484e-06	AT1G33980	LOC_Os04g35920	nonsense-mediated decay UPF3, putative, expressed	AT1G33980	UPF3	Regulator of nonsense transcripts UPF3	393580234	393588873	-	499	435	1001	586	down
TraesCS2D02G170700	314.548	0.481594	0.242865	-4.34032	1.42278e-05	0.000684652	AT1G78290	LOC_Os07g42940	CAMK_CAMK_like.7 - CAMK includes calcium/calmodulin depedent protein kinases, expressed	AT1G78290	SRK2C	Serine/threonine-protein kinase SRK2C	114550748	114554859	-	227	236	464	310	down
TraesCS2D02G167600	196.458	0.481611	0.365489	-2.88397	0.00392697	0.0781053	AT4G08540	LOC_Os07g43322	expressed protein	AT4G08540		DNA-directed RNA polymerase II protein	111323897	111327733	-	182	104	250	219	down
TraesCS2D02G245500	1357.49	0.481654	0.145648	-7.23617	4.61549e-13	9.83201e-11	AT2G17410	LOC_Os06g41730	ARID/BRIGHT DNA-binding domain-containing protein, putative, expressed	AT2G17410	ARID3	AT-rich interactive domain-containing protein 3	280649210	280656061	-	874	1131	1901	1403	down
TraesCS2D02G378400	1146.43	0.481729	0.143223	-7.35714	1.87896e-13	4.24214e-11	AT3G23250	LOC_Os04g43680	MYB family transcription factor, putative, expressed	AT3G23250	MYB15	myb domain protein 15	482789799	482791298	+	876	809	1726	1107	down
TraesCS2D02G203100	243.617	0.481769	0.277831	-3.79218	0.000149328	0.00541207	AT3G23110	LOC_Os08g14850	resistance protein, putative, expressed	AT3G23110	AtRLP37	receptor like protein 37	155450699	155456120	-	187	171	364	237	down
TraesCS2D02G305500	199.876	0.482051	0.312279	-3.37116	0.000748521	0.0210676	AT1G53570	LOC_Os04g35700	STE_MEKK_ste11_MAP3K.16 - STE kinases include homologs to sterile 7, sterile 11 and sterile 20 from yeast, expressed	AT1G53570	MAP3KA	mitogen-activated protein kinase kinase kinase 3	391273866	391280407	-	122	174	301	193	down
TraesCS2D02G329600	135.189	0.48206	0.374249	-2.81288	0.00491007	0.0925727	AT5G06310	LOC_Os04g39280	ATPOT1, putative, expressed	AT5G06310	POT1B	Protection of telomeres protein 1b	422779115	422784211	-	83	117	192	138	down
TraesCS2D02G463000	1206.18	0.482071	0.13614	-7.73236	1.05569e-14	2.92943e-12	AT5G60570	LOC_Os04g52830	OsFBK15 - F-box domain and kelch repeat containing protein, expressed	AT5G60570		F-box/kelch-repeat protein At5g60570	568940188	568941531	+	876	900	1748	1208	down
TraesCS2D02G228200	490.358	0.482121	0.223342	-4.71266	2.44505e-06	0.000144886	AT3G21690	LOC_Os07g33310	MATE efflux family protein, putative, expressed	AT3G21690		MATE efflux family protein	196856349	196860475	-	287	440	722	484	down
TraesCS2D02G458300	393.298	0.482304	0.220615	-4.76843	1.85663e-06	0.000112776	AT1G03000	LOC_Os04g52690	AAA family ATPase, putative, expressed	AT1G03000	PEX6	Peroxisome biogenesis protein 6	565307657	565313421	-	264	317	590	381	down
TraesCS2D02G168000	339.916	0.482548	0.248316	-4.23354	2.3004e-05	0.00105307	AT4G39700	LOC_Os03g26650	heavy metal-associated domain containing protein, expressed	AT4G39700		Heavy metal transport/detoxification superfamily protein	111351604	111353320	+	275	224	499	336	down
TraesCS2D02G283200	488.112	0.48264	0.208952	-5.02976	4.91097e-07	3.44863e-05	AT2G43810	LOC_Os02g30624	LSM domain containing protein, expressed	AT2G43810	LSM6B	Sm-like protein LSM36B	356028054	356032098	-	335	387	814	420	down
TraesCS2D02G030800	250.411	0.482649	0.289414	-3.63131	0.000281989	0.00929364	AT1G22400	LOC_Os02g36830	cytokinin-O-glucosyltransferase 2, putative, expressed	AT1G22400	UGT85A1	UDP-glycosyltransferase 85A1	12550664	12552270	+	167	204	437	203	down
TraesCS2D02G351700	1219.57	0.482835	0.135478	-7.75327	8.9553e-15	2.51828e-12	AT4G32720	LOC_Os04g42010	RNA binding protein, putative, expressed	AT4G32720	LA1	La protein 1	449710262	449714647	-	826	977	1863	1159	down
TraesCS5D02G271100	154.556	0.482862	0.348088	-3.01739	0.00254962	0.0557834	AT3G12630	LOC_Os09g31200	AN1-like zinc finger domain containing protein, expressed	AT3G12630	SAP5	Zinc finger A20 and AN1 domain-containing stress-associated protein 5	374661846	374662482	+	101	128	253	136	down
TraesCS2D02G339400	517.274	0.483304	0.201169	-5.21449	1.84323e-07	1.42635e-05	AT4G19600	LOC_Os12g30020	cyclin-T1-4, putative, expressed	AT4G19600	CYCT1-4	Cyclin-T1-4	433503068	433508903	+	350	416	845	456	down
TraesCS5D02G050400	410.21	0.483385	0.253642	-4.13479	3.55277e-05	0.00155193	AT1G15190	LOC_Os02g28970	expressed protein	AT1G15190	FLA19	Fasciclin-like arabinogalactan protein 19	48047333	48049061	-	359	242	599	407	down
TraesCS2D02G461100	491.167	0.483388	0.201303	-5.2098	1.89049e-07	1.45577e-05							567584703	567584930	+	335	392	782	446	down
TraesCS2D02G354400	508.251	0.483415	0.194318	-5.39666	6.78929e-08	5.77915e-06	AT5G49030	LOC_Os02g53770	tRNA synthetase class I, putative, expressed	AT5G49030	OVA2	tRNA synthetase class I (I, L, M and V) family protein	455333826	455345963	-	370	380	757	495	down
TraesCS2D02G370200	661.27	0.483641	0.175075	-5.98595	2.15132e-09	2.42418e-07	AT1G65710	LOC_Os04g44640	ulp1 protease family, C-terminal catalytic domain containing protein, expressed	AT1G65710		Uncharacterized protein At1g65710	474676087	474678866	+	467	511	1050	602	down
TraesCS2D02G346300	614.258	0.483952	0.18236	-5.74173	9.37127e-09	9.38468e-07	AT5G14230	LOC_Os04g41280	ankyrin repeat domain containing protein, expressed	AT5G14230		CONTAINS InterPro DOMAIN/s: Ankyrin repeat-containing domain (InterPro:IPR020683), Ankyrin repeat (InterPro:IPR002110); BEST Arabidopsis thaliana protein match is: XB3 ortholog 2 in Arabidopsis thaliana (TAIR:AT5G57740.1); Has 66374 Blast hits to 25 /.../oteins in 1201 species: Archae - 121; Bacteria - 8133; Metazoa - 29530; Fungi - 5885; Plants - 3349; Viruses - 785; Other Eukaryotes - 18571 (so…	443235200	443241966	+	458	448	885	617	down
TraesCS2D02G194200	490.904	0.484022	0.211816	-4.94228	7.72153e-07	5.21866e-05	AT1G27760	LOC_Os07g39900	interferon-related developmental regulator, putative, expressed	AT1G27760	SAT32	interferon-related developmental regulator family protein / IFRD protein family	139108946	139113039	-	310	419	787	442	down
TraesCS2D02G161300	434.824	0.484173	0.210113	-4.98021	6.35168e-07	4.39662e-05	AT1G14000	LOC_Os07g43900	protein kinase domain containing protein, expressed	AT1G14000	VIK	VH1-interacting kinase	106259181	106263814	+	315	328	685	399	down
TraesCS2D02G206300	7604.72	0.484503	0.0921411	-11.3459	7.77403e-30	1.44025e-26	AT3G54820	LOC_Os07g26690	aquaporin protein, putative, expressed	AT3G54820	PIP2-5	Probable aquaporin PIP2-5	159573811	159576334	+	5896	5318	11221	7462	down
TraesCS2D02G338000	162.703	0.484526	0.335135	-3.1192	0.0018134	0.0428777	AT1G13130	LOC_Os04g40500	glycosyl hydrolase family 5 protein, putative, expressed	AT1G13130		Cellulase (glycosyl hydrolase family 5) protein	431515319	431518633	+	109	132	235	163	down
TraesCS2D02G226000	2344.58	0.48454	0.105642	-9.89486	4.38233e-23	3.53902e-20	AT1G61800	LOC_Os07g34006	transporter family protein, putative, expressed	AT1G61800	GPT2	Glucose-6-phosphate/phosphate translocator 2, chloroplastic	194187709	194189759	+	1618	1855	3614	2202	down
TraesCS2D02G422000	1287.6	0.48505	0.147038	-7.09879	1.25851e-12	2.53271e-10	AT3G12750	LOC_Os04g52310	metal cation transporter, putative, expressed	AT3G12750	ZIP1	Zinc transporter 1	535565697	535567769	+	951	955	2152	1101	down
TraesCS2D02G389700	552.079	0.485179	0.189003	-5.5206	3.37849e-08	3.02718e-06	AT5G40740	LOC_Os02g22370	expressed protein	AT5G40740		unknown protein; Has 30201 Blast hits to 17322 proteins in 780 species: Archae - 12; Bacteria - 1396; Metazoa - 17338; Fungi - 3422; Plants - 5037; Viruses - 0; Other Eukaryotes - 2996 (source: NCBI BLink).	496378401	496380809	-	411	405	812	543	down
TraesCS2D02G001400	598.827	0.485493	0.19439	-5.36281	8.19362e-08	6.88155e-06	AT2G45980	LOC_Os04g08310	expressed protein	AT2G45980		unknown protein; FUNCTIONS IN: molecular_function unknown; INVOLVED IN: biological_process unknown; LOCATED IN: cellular_component unknown; EXPRESSED IN: 25 plant structures; EXPRESSED DURING: 15 growth stages; BEST Arabidopsis thaliana protein matc /.../unknown protein (TAIR:AT4G00355.2); Has 93 Blast hits to 90 proteins in 15 species: Archae - 0; Bacteria - 0; Metazoa - 0; Fungi - 0; Plants - 9…	676283	679105	-	424	462	798	642	down
TraesCS2D02G080500	189.763	0.485751	0.325554	-3.19982	0.00137516	0.0344829	AT2G37090	LOC_Os03g17850	glycosyltransferase family 43 protein, putative, expressed	AT2G37090	IRX9	Probable beta-1,4-xylosyltransferase IRX9	34341810	34343875	-	147	134	328	155	down
TraesCS2D02G215400	1242.36	0.485888	0.140252	-7.4245	1.13206e-13	2.68076e-11	AT5G06970	LOC_Os03g47930	expressed protein	AT5G06970		Protein of unknown function (DUF810)	178265626	178283603	+	833	1011	1776	1254	down
TraesCS2D02G273400	573.608	0.486147	0.198192	-5.25015	1.51979e-07	1.19515e-05	AT1G60710	LOC_Os04g26910	oxidoreductase, aldo/keto reductase family protein, putative, expressed	AT1G60710	ATB2	Probable aldo-keto reductase 4	340270285	340276483	+	448	399	796	594	down
TraesCS2D02G241500	138.364	0.486429	0.365155	-2.84728	0.00440945	0.0854357	AT5G32440	LOC_Os06g43520	cytochrome P450 71D7, putative, expressed	AT5G32440		Ubiquitin system component Cue protein	263421058	263423724	-	106	99	225	122	down
TraesCS2D02G169000	782.553	0.486446	0.195585	-5.31559	1.06312e-07	8.70818e-06	AT1G17070	LOC_Os12g42140	G-patch domain containing protein, putative, expressed	AT1G17070	STIPL1	Septin and tuftelin-interacting protein 1 homolog 1	112871361	112874104	-	452	716	1149	770	down
TraesCS5D02G140200	229.757	0.486685	0.297133	-3.49655	0.000471319	0.0142939	AT2G41310	LOC_Os11g04720	OsRR10 type-A response regulator, expressed	AT2G41310	ARR8	Two-component response regulator ARR8	223887718	223889250	+	187	152	320	237	down
TraesCS2D02G378500	1136.84	0.486695	0.137792	-7.53967	4.71147e-14	1.17303e-11	AT3G04380	13113	histone-lysine N-methyltransferase SUVR2, putative	AT3G04380	SUVR4	Histone-lysine N-methyltransferase SUVR4	482800905	482804953	-	814	872	1655	1127	down
TraesCS2D02G396000	2918.66	0.486718	0.115138	-9.02262	1.83642e-19	9.18064e-17	AT2G45470	LOC_Os04g48490	fasciclin-like arabinogalactan protein, putative, expressed	AT2G45470	FLA8	Fasciclin-like arabinogalactan protein 8	507049461	507050750	+	2269	2047	4137	2964	down
TraesCS2D02G145700	202.133	0.486805	0.304468	-3.41115	0.000646904	0.0185981	AT3G14620	LOC_Os07g45000	cytochrome P450, putative, expressed	AT3G14620	CYP72A8	cytochrome P450, family 72, subfamily A, polypeptide 8	87666180	87671131	-	155	144	287	205	down
TraesCS5D02G261000	159.773	0.486808	0.36579	-2.83927	0.00452174	0.0871557	AT1G55850	LOC_Os09g30130	CSLE6 - cellulose synthase-like family E, expressed	AT1G55850	CSLE1	Cellulose synthase-like protein E1	367413524	367419542	-	137	99	275	131	down
TraesCS2D02G388100	258.425	0.486948	0.273597	-3.79448	0.000147955	0.00537417	AT3G60240	LOC_Os07g36940	eukaryotic translation initiation factor 4G, putative, expressed	AT3G60240	EIF4G	Eukaryotic translation initiation factor 4G	493513471	493521092	+	185	198	350	273	down
TraesCS2D02G302900	572.445	0.487299	0.191986	-5.40207	6.5877e-08	5.6457e-06	AT1G35620	LOC_Os04g35290	OsPDIL5-2 protein disulfide isomerase PDIL5-2, expressed	AT1G35620	PDIL5-2	Protein disulfide-isomerase 5-2	386581699	386584407	-	397	453	790	595	down
TraesCS2D02G158700	882.334	0.4875	0.17462	-5.93589	2.92256e-09	3.21839e-07	AT3G49990	LOC_Os07g44050	expressed protein	AT3G49990		unknown protein; Has 1524 Blast hits to 1298 proteins in 225 species: Archae - 9; Bacteria - 84; Metazoa - 474; Fungi - 184; Plants - 98; Viruses - 17; Other Eukaryotes - 658 (source: NCBI BLink).	102283464	102284368	+	716	588	1254	893	down
TraesCS5D02G159200	173.287	0.48752	0.324216	-3.19684	0.00138942	0.0347853	AT5G24500	LOC_Os06g21120	expressed protein	AT5G24500		unknown protein; Has 133 Blast hits to 129 proteins in 40 species: Archae - 2; Bacteria - 0; Metazoa - 60; Fungi - 5; Plants - 29; Viruses - 0; Other Eukaryotes - 37 (source: NCBI BLink).	247614664	247617735	-	127	130	247	175	down
TraesCS2D02G265700	210.448	0.487679	0.313595	-3.30361	0.000954479	0.0257595	AT1G05200	LOC_Os07g01310	glutamate receptor, putative, expressed	AT1G05200	GLR3	Glutamate receptor 3.4	324345303	324348818	-	126	188	290	219	down
TraesCS2D02G094800	449.217	0.487701	0.215331	-4.81088	1.50269e-06	9.38104e-05	AT3G06590	LOC_Os03g19780	expressed protein	AT3G06590	BHLH148	Transcription factor bHLH148	46825955	46826548	+	357	308	672	433	down
TraesCS2D02G039600	852.746	0.487942	0.16053	-6.44875	1.12774e-10	1.63301e-08	AT5G64440	LOC_Os04g01250	amidase family protein, putative, expressed	AT5G64440	FAAH	Fatty acid amide hydrolase	14412370	14420797	+	654	611	1322	792	down
TraesCS2D02G121800	368.364	0.48813	0.236118	-4.38197	1.17609e-05	0.00058378	AT5G45540	LOC_Os10g11310	expressed protein	AT5G45540		Protein of unknown function (DUF594)	70949934	70952080	+	261	286	492	393	down
TraesCS2D02G075000	783.451	0.488153	0.172861	-5.98511	2.16244e-09	2.43236e-07	AT4G12290	LOC_Os04g20164	amine oxidase precursor, putative, expressed	AT4G12290		Copper amine oxidase family protein	32052027	32055968	-	600	561	1083	812	down
TraesCS2D02G229800	522.114	0.488346	0.194666	-5.31178	1.08558e-07	8.86906e-06	AT2G18910	LOC_Os02g26370	wiskott-Aldrich syndrome protein family member 2, putative, expressed	AT2G18910		hydroxyproline-rich glycoprotein family protein	199844442	199848587	+	389	386	753	521	down
TraesCS2D02G064800	787.099	0.488498	0.159684	-6.47265	9.63008e-11	1.42394e-08	AT4G03100	LOC_Os07g22580	rhoGAP domain containing protein, expressed	AT4G03100	ROPGAP2	Rho GTPase-activating protein 2	27778042	27780458	-	577	593	1190	750	down
TraesCS2D02G429500	2201.37	0.488843	0.10511	-9.82358	8.91179e-23	6.93029e-20	AT1G78880	LOC_Os08g13350	expressed protein	AT1G78880		Ubiquitin-specific protease family C19-related protein	541472882	541475026	+	1578	1698	3303	2113	down
TraesCS2D02G487700	1988.66	0.488849	0.112858	-9.14901	5.74597e-20	3.06728e-17	AT5G65930	LOC_Os04g57140	kinesin motor domain containing protein, putative, expressed	AT5G65930	KCBP	Kinesin-like calmodulin-binding protein	587282546	587293158	+	1459	1497	2879	1976	down
TraesCS2D02G260700	2027.29	0.488875	0.137717	-7.49699	6.53021e-14	1.59433e-11	AT2G23090	LOC_Os07g02340	expressed protein	AT2G23090		Uncharacterized protein At2g23090	317263916	317265335	+	1264	1768	3236	1822	down
TraesCS2D02G313800	222	0.48902	0.297628	-3.46754	0.000525247	0.0156728	AT1G65960	LOC_Os04g37500	glutamate decarboxylase, putative, expressed	AT1G65960	GAD2	Glutamate decarboxylase 2	403478345	403480573	+	174	155	302	233	down
TraesCS2D02G513900	387.576	0.48915	0.249429	-4.13606	3.5332e-05	0.00154553	AT5G67200	LOC_Os04g55620	receptor kinase, putative, expressed	AT5G67200		Probable inactive receptor kinase At5g67200	605935315	605938603	+	329	244	539	399	down
TraesCS2D02G258100	388.028	0.489265	0.225711	-4.56917	4.89669e-06	0.000272476		LOC_Os07g02910	OsFBL33 - F-box domain and LRR containing protein, expressed				314168016	314169541	-	302	274	570	380	down
TraesCS2D02G213900	428.202	0.489399	0.215531	-4.78316	1.72559e-06	0.000106251	AT2G35100	LOC_Os07g37960	exostosin family domain containing protein, expressed	AT2G35100	ARAD1	Probable arabinosyltransferase ARAD1	174581674	174596912	-	284	355	622	424	down
TraesCS2D02G145400	1792.56	0.489603	0.121961	-8.44793	2.96516e-17	1.10016e-14	AT3G06035	LOC_Os07g45060	uncharacterized GPI-anchored protein At5g19240 precursor, putative, expressed	AT3G06035		Uncharacterized GPI-anchored protein At3g06035	87269252	87270856	+	1381	1283	2706	1708	down
TraesCS2D02G204100	565.509	0.489606	0.192459	-5.35338	8.63264e-08	7.19272e-06	AT1G17270	LOC_Os07g38490	GDP-fucose protein-O-fucosyltransferase 2, putative, expressed	AT1G17270		O-fucosyltransferase family protein	155830514	155834020	-	432	408	799	574	down
TraesCS2D02G133600	631.327	0.489625	0.182377	-5.64901	1.61373e-08	1.54716e-06	AT1G23890	LOC_Os08g31970	NHL repeat-containing protein, putative, expressed	AT1G23890		NHL domain-containing protein	78689571	78692592	+	481	457	901	635	down
TraesCS2D02G329700	1073.14	0.489838	0.141802	-7.26099	3.84264e-13	8.37536e-11	AT3G44730	LOC_Os12g36100	kinesin-4, putative, expressed	AT3G44730	KP1	Kinesin KP1	422793441	422800009	-	776	822	1549	1068	down
TraesCS2D02G553300	327.13	0.489842	0.251606	-4.09215	4.2739e-05	0.00183013	AT1G02370	LOC_Os01g19490	pentatricopeptide, putative, expressed	AT1G02370		Pentatricopeptide repeat-containing protein At1g02370, mitochondrial	628159162	628162006	+	253	234	546	278	down
TraesCS2D02G376400	1235	0.489883	0.152992	-6.72906	1.70763e-11	2.77942e-09	AT5G20660	LOC_Os04g43916	expressed protein	AT5G20660		Zn-dependent exopeptidases superfamily protein	480760745	480769595	+	781	1066	1758	1245	down
TraesCS2D02G431000	893.567	0.489977	0.155155	-6.63345	3.27927e-11	5.16402e-09	AT4G31550	LOC_Os04g51560	OsWRKY68 - Superfamily of TFs having WRKY and zinc finger domains, expressed	AT4G31550	WRKY11	Probable WRKY transcription factor 11	543429053	543430122	-	680	649	1324	867	down
TraesCS2D02G291300	1564.81	0.490219	0.142561	-7.21448	5.41407e-13	1.13678e-10	AT3G52300	LOC_Os08g37320	expressed protein	AT3G52300	ATPQ	ATP synthase subunit d, mitochondrial	373418632	373420511	+	986	1356	2252	1561	down
TraesCS2D02G259100	177.635	0.490333	0.325024	-3.16336	0.00155959	0.0380771	AT5G66920	LOC_Os07g02810	L-ascorbate oxidase homolog precursor, putative, expressed	AT5G66920	sks17	SKU5 similar 17	315044300	315046734	-	136	128	245	184	down
TraesCS2D02G361800	4945.56	0.490433	0.08772	-11.7177	1.0349e-31	2.17295e-28	AT2G29570	LOC_Os02g56130	PCNA - Putative DNA replicative polymerase clamp, expressed	AT2G29570	PCNA2	Proliferating cell nuclear antigen 2	467057942	467059695	+	3518	3858	7078	4956	down
TraesCS2D02G118500	994.167	0.490469	0.151764	-6.77211	1.26918e-11	2.11496e-09	AT1G02990	LOC_Os07g47360	CW-type Zinc Finger, putative, expressed	AT1G02990		BEST Arabidopsis thaliana protein match is: CW-type Zinc Finger (TAIR:AT3G62900.1); Has 5847 Blast hits to 4410 proteins in 438 species: Archae - 17; Bacteria - 452; Metazoa - 2463; Fungi - 354; Plants - 306; Viruses - 11; Other Eukaryotes - 2244 (s /.../ NCBI BLink).	67964579	67972506	+	721	760	1383	1022	down
TraesCS2D02G234700	697.927	0.490674	0.202809	-5.06468	4.09082e-07	2.91165e-05	AT3G04740	LOC_Os09g10960	SWP, putative, expressed	AT3G04740	MED14	Mediator of RNA polymerase II transcription subunit 14	218020099	218048879	+	479	562	859	789	down
TraesCS2D02G479900	1516.27	0.490719	0.140053	-7.33316	2.24786e-13	5.02101e-11	AT4G05190	LOC_Os04g53760	kinesin motor domain containing protein, putative, expressed	AT4G05190	ATK5	Kinesin-5	580386240	580390745	-	1215	1038	2221	1486	down
TraesCSU02G036900	262.416	0.490764	0.27226	-3.77176	0.000162102	0.00578515	AT1G15790	LOC_Os08g45080	expressed protein	AT1G15790		unknown protein; BEST Arabidopsis thaliana protein match is: unknown protein (TAIR:AT1G15780.1); Has 170 Blast hits to 94 proteins in 14 species: Archae - 0; Bacteria - 0; Metazoa - 0; Fungi - 0; Plants - 170; Viruses - 0; Other Eukaryotes - 0 (sour /.../BI BLink).	31224380	31229097	+	191	201	436	224	down
TraesCS2D02G000800	195.353	0.490781	0.305264	-3.36381	0.000768749	0.0215599	AT4G11400	LOC_Os04g08410	ELM2 domain containing protein, putative, expressed	AT4G11400	ARID2	AT-rich interactive domain-containing protein 2	386386	388979	+	147	144	290	189	down
TraesCS2D02G335900	3508.29	0.490978	0.0911561	-11.2584	2.10576e-29	3.68449e-26	AT4G24690	LOC_Os04g40090	zinc finger, ZZ type family protein, expressed	AT4G24690		ubiquitin-associated (UBA)/TS-N domain-containing protein / octicosapeptide/Phox/Bemp1 (PB1) domain-containing protein	429091333	429095989	-	2499	2738	5167	3420	down
TraesCS2D02G427700	5168.64	0.491217	0.0913757	-11.2236	3.12193e-29	5.31487e-26	AT2G32730	LOC_Os08g12820	proteasome/cyclosome repeat containing protein, expressed	AT2G32730	RPN2A	26S proteasome non-ATPase regulatory subunit 1 homolog A	539870290	539876012	+	3557	4169	7365	5195	down
TraesCS2D02G087000	678.792	0.491493	0.173258	-5.91464	3.32606e-09	3.61222e-07	AT3G27350	LOC_Os12g17530	expressed protein	AT3G27350		unknown protein; FUNCTIONS IN: molecular_function unknown; INVOLVED IN: biological_process unknown; LOCATED IN: plasma membrane; EXPRESSED IN: 24 plant structures; EXPRESSED DURING: 15 growth stages; BEST Arabidopsis thaliana protein match is: unkno /.../tein (TAIR:AT5G40700.1); Has 230 Blast hits to 202 proteins in 35 species: Archae - 0; Bacteria - 3; Metazoa - 77; Fungi - 4; Plants - 130; Viru…	37465580	37468957	+	490	523	966	683	down
TraesCS2D02G188500	228.736	0.491537	0.283988	-3.608	0.000308562	0.00997246	AT1G26520	LOC_Os07g40790	COBW domain containing protein, putative, expressed	AT1G26520		Cobalamin biosynthesis CobW-like protein	131470393	131474649	-	164	178	363	206	down
TraesCS2D02G141200	142.775	0.491575	0.357116	-2.86886	0.00411952	0.0809132	AT4G02210	LOC_Os07g45330	expressed protein	AT4G02210		unknown protein; BEST Arabidopsis thaliana protein match is: unknown protein (TAIR:AT2G24960.2); Has 791 Blast hits to 465 proteins in 19 species: Archae - 0; Bacteria - 0; Metazoa - 0; Fungi - 17; Plants - 748; Viruses - 0; Other Eukaryotes - 26 (s /.../ NCBI BLink).	83137510	83140567	+	103	110	198	147	down
TraesCS2D02G256400	144.438	0.491736	0.364764	-2.80742	0.00499408	0.0938197	AT4G08150	LOC_Os07g03770	Homeobox domain containing protein, expressed	AT4G08150	KNAT1	Homeobox protein knotted-1-like 1	310300955	310305105	-	95	121	189	156	down
TraesCS2D02G010700	2732.88	0.492041	0.111166	-9.20379	3.4553e-20	1.89261e-17	AT1G01090	LOC_Os04g02900	dehydrogenase E1 component domain containing protein, expressed	AT1G01090	PDH-E1	Pyruvate dehydrogenase E1 component subunit alpha-3, chloroplastic	5320843	5323986	+	2140	1933	4134	2590	down
TraesCS2D02G302300	261.001	0.492202	0.287511	-3.557	0.000375115	0.011832	AT1G05970	LOC_Os07g15270	RNA-binding region RNP-1, putative, expressed	AT1G05970		RNA-binding (RRM/RBD/RNP motifs) family protein	385385937	385391302	-	223	165	406	240	down
TraesCS2D02G249000	720.039	0.492297	0.169811	-6.02081	1.73545e-09	1.98756e-07	AT4G20910	LOC_Os07g06970	HEN1, putative, expressed	AT4G20910	HEN1	Small RNA 2'-O-methyltransferase	294472738	294477940	+	487	592	1096	678	down
TraesCS2D02G553000	710.466	0.492399	0.190453	-5.3667	8.01921e-08	6.76212e-06	AT1G08190	LOC_Os04g11880	WD domain, G-beta repeat domain containing protein, expressed	AT1G08190	VPS41	Vacuolar protein sorting-associated protein 41 homolog	627920275	627927321	-	586	472	1129	638	down
TraesCS5D02G019600	205.518	0.492587	0.307216	-3.32519	0.000883592	0.0242094	AT2G38010	LOC_Os01g43520	neutral ceramidase precursor, putative, expressed	AT2G38010		Neutral ceramidase	12222519	12227674	-	146	161	270	221	down
TraesCS2D02G521600	310.569	0.492601	0.294102	-3.47332	0.00051407	0.0153903	AT3G58730	LOC_Os04g55040	vacuolar ATP synthase subunit D 1, putative, expressed	AT3G58730	VHA-D	V-type proton ATPase subunit D	610297020	610297832	-	285	175	437	315	down
TraesCS2D02G355700	897.871	0.493098	0.150756	-6.76626	1.32157e-11	2.19646e-09	AT5G11040	LOC_Os04g42370	expressed protein	AT5G11040	TRS120	Trafficking protein particle complex II-specific subunit 120 homolog	458152308	458159449	+	635	710	1358	850	down
TraesCS2D02G600700	2476.66	0.493525	0.110934	-9.18385	4.15933e-20	2.23929e-17	AT3G15380	LOC_Os04g58470	choline transporter-related, putative, expressed	AT3G15380		Plasma-membrane choline transporter family protein	651314815	651319666	-	1708	2005	3500	2501	down
TraesCS2D02G551600	170.184	0.493586	0.350847	-2.90334	0.00369211	0.074445	AT2G02220	LOC_Os04g57660	phytosulfokine receptor precursor, putative, expressed	AT2G02220	PSKR1	Phytosulfokine receptor 1	627166479	627168716	-	150	103	251	165	down
TraesCS2D02G129200	764.306	0.493721	0.179705	-5.66612	1.46068e-08	1.41551e-06	AT1G71840	LOC_Os03g48090	WD domain, G-beta repeat domain containing protein, expressed	AT1G71840		transducin family protein / WD-40 repeat family protein	75001623	75006080	-	610	530	1059	785	down
TraesCS5D02G189800	173.519	0.493839	0.352835	-2.88488	0.00391559	0.0780023	AT3G14470	LOC_Os01g15580	disease resistance protein RGA2, putative, expressed	AT3G14470	RPPL1	Putative disease resistance RPP13-like protein 1	291922878	291928642	-	95	167	255	169	down
TraesCS2D02G219100	164.856	0.493905	0.357458	-2.84703	0.00441289	0.0854759	AT1G61667	LOC_Os07g36410	expressed protein	AT1G61667		Protein of unknown function, DUF538	183377206	183379408	-	98	150	212	180	down
TraesCS2D02G502600	1187.51	0.494064	0.146132	-6.96104	3.37777e-12	6.22121e-10	AT4G37530	LOC_Os04g56180	peroxidase precursor, putative, expressed	AT4G37530	PER51	Peroxidase 51	596248159	596251437	+	942	832	1778	1134	down
TraesCS2D02G231000	217.016	0.494193	0.293986	-3.45885	0.000542493	0.0161111	AT1G13270	LOC_Os07g32590	peptidase, M24 family protein, putative, expressed	AT1G13270	MAP1B	Methionine aminopeptidase 1B, chloroplastic	202083365	202087554	-	144	182	313	215	down
TraesCS2D02G462500	218.115	0.494238	0.310804	-3.27127	0.00107067	0.0281941	AT3G16520	LOC_Os01g53370	anthocyanidin 5,3-O-glucosyltransferase, putative, expressed	AT3G16520	UGT88A1	UDP-glycosyltransferase 88A1	568408975	568410426	+	127	202	321	212	down
TraesCS2D02G220100	159.722	0.494325	0.353757	-2.87335	0.00406143	0.0800217	AT4G18975	LOC_Os07g36180	pentatricopeptide, putative, expressed	AT4G18975		Pentatricopeptide repeat-containing protein At4g18975, chloroplastic	187461673	187467591	-	99	142	268	134	down
TraesCS7D02G447300	737.115	0.494362	0.16723	-6.07761	1.21983e-09	1.43353e-07	AT1G58230	LOC_Os02g06720	WD domain containing protein, putative, expressed	AT1G58230		binding	567710300	567741982	+	525	580	1049	739	down
TraesCS2D02G128800	177.973	0.494547	0.33082	-3.07061	0.00213625	0.0487317	AT3G57320	LOC_Os07g46710	expressed protein	AT3G57320		unknown protein; Has 30 Blast hits to 30 proteins in 13 species: Archae - 0; Bacteria - 0; Metazoa - 2; Fungi - 0; Plants - 28; Viruses - 0; Other Eukaryotes - 0 (source: NCBI BLink).	74979623	74981828	+	110	158	254	178	down
TraesCS2D02G226500	1047.35	0.494614	0.14119	-7.19333	6.32318e-13	1.31451e-10		LOC_Os07g33680	succinate dehydrogenase subunit 3, putative, expressed				194752009	194752898	-	746	826	1591	985	down
TraesCS2D02G017000	392.281	0.494683	0.241191	-4.21005	2.55315e-05	0.00115451	AT2G45250	LOC_Os04g05030	serine-rich 25 kDa antigen protein, putative, expressed	AT2G45250		Integral membrane protein hemolysin-III homolog	8294716	8297209	+	236	356	610	360	down
TraesCS2D02G365000	337.267	0.494923	0.290808	-3.48933	0.000484241	0.0146014	AT5G66750	LOC_Os09g27060	SNF2 family N-terminal domain containing protein, expressed	AT5G66750	DDM1	ATP-dependent DNA helicase DDM1	470202334	470210516	+	179	331	441	363	down
TraesCS2D02G000100	835.725	0.494966	0.165095	-6.14555	7.96888e-10	9.63454e-08	AT1G19330	LOC_Os04g08450	expressed protein	AT1G19330		unknown protein; BEST Arabidopsis thaliana protein match is: unknown protein (TAIR:AT1G75060.1); Has 145 Blast hits to 145 proteins in 43 species: Archae - 0; Bacteria - 0; Metazoa - 40; Fungi - 0; Plants - 104; Viruses - 0; Other Eukaryotes - 1 (so /.../NCBI BLink).	34020	35753	+	657	593	1211	823	down
TraesCS2D02G091100	361.577	0.495023	0.227592	-4.45723	8.30255e-06	0.0004315	AT5G12010	LOC_Os05g09280	AGAP006957-PA, putative, expressed	AT5G12010		unknown protein; INVOLVED IN: response to salt stress; LOCATED IN: chloroplast, plasma membrane, membrane; EXPRESSED IN: 23 plant structures; EXPRESSED DURING: 13 growth stages; BEST Arabidopsis thaliana protein match is: unknown protein (TAIR:AT4G2 /.../); Has 1807 Blast hits to 1807 proteins in 277 species: Archae - 0; Bacteria - 0; Metazoa - 736; Fungi - 347; Plants - 385; Viruses - 0; Other E…	43281636	43284991	+	254	289	532	351	down
TraesCS5D02G388800	296.358	0.495057	0.26002	-3.90099	9.57999e-05	0.00368178	AT3G22400	LOC_Os03g52860	lipoxygenase, putative, expressed	AT3G22400	LOX5	Linoleate 9S-lipoxygenase 5, chloroplastic	458179784	458183350	-	215	229	392	316	down
TraesCS2D02G259700	182.759	0.495294	0.333825	-3.03645	0.00239382	0.0532628	AT5G53840	LOC_Os07g02760	OsFBD13 - F-box and FBD domain containing protein, expressed	AT5G53840		F-box/FBD/LRR-repeat protein At5g53840	315976703	315987212	-	156	117	291	163	down
TraesCS5D02G410300	185.105	0.495306	0.319032	-3.17714	0.00148734	0.0367384	AT5G67390	LOC_Os03g55400	expressed protein	AT5G67390		unknown protein; BEST Arabidopsis thaliana protein match is: Plant protein of unknown function (DUF863) (TAIR:AT1G69360.1); Has 1807 Blast hits to 1807 proteins in 277 species: Archae - 0; Bacteria - 0; Metazoa - 736; Fungi - 347; Plants - 385; Viru /.../0; Other Eukaryotes - 339 (source: NCBI BLink).	473485883	473486632	-	121	158	292	167	down
TraesCS2D02G332500	2544.57	0.495312	0.107135	-9.46083	3.05517e-21	1.88672e-18	AT5G55480	LOC_Os04g39610	glycerophosphoryl diester phosphodiesterase family protein, putative, expressed	AT5G55480	GDPDL4	Glycerophosphodiester phosphodiesterase GDPDL4	425740741	425745885	+	1952	1860	3757	2460	down
TraesCS2D02G213100	1762.01	0.495441	0.119121	-8.50578	1.80378e-17	6.8446e-15	AT2G20850	LOC_Os07g37810	STRUBBELIG-RECEPTOR FAMILY 1 precursor, putative, expressed	AT2G20850	SRF1	Protein STRUBBELIG-RECEPTOR FAMILY 1	172992231	172998385	-	1208	1443	2682	1652	down
TraesCS2D02G212400	514.272	0.495821	0.227424	-4.45031	8.57453e-06	0.000442713	AT5G44240	LOC_Os11g25980	phospholipid-transporting ATPase 2, putative, expressed	AT5G44240	ALA2	Phospholipid-transporting ATPase 2	170611588	170625165	-	308	470	853	437	down
TraesCS2D02G208300	768.425	0.496336	0.160739	-6.28728	3.2308e-10	4.23975e-08	AT1G10180	LOC_Os07g38060	expressed protein	AT1G10180	EXO84C	Exocyst complex component EXO84C	162499338	162505697	+	560	595	1147	734	down
TraesCS5D02G316100	578.689	0.496385	0.210773	-4.79411	1.63398e-06	0.000101204	AT1G19440	LOC_Os09g34930	3-ketoacyl-CoA synthase precursor, putative, expressed	AT1G19440	KCS4	3-ketoacyl-CoA synthase 4	410075582	410077039	+	494	371	877	544	down
TraesCS2D02G455500	393.968	0.496416	0.239519	-4.21836	2.46085e-05	0.00111597	AT2G17250	LOC_Os04g49580	nucleolar complex protein, putative, expressed	AT2G17250	EMB2762	CCAAT-binding factor	563786753	563793378	+	333	256	582	380	down
TraesCS2D02G136500	418.74	0.496458	0.214078	-4.71909	2.36901e-06	0.000140645	AT3G18080	LOC_Os07g46280	Os7bglu26 - beta-mannosidase/glucosidase/exoglucanase, expressed	AT3G18080	BGLU44	Beta-glucosidase 44	80036590	80039026	-	317	312	645	387	down
TraesCS2D02G499600	193.212	0.496585	0.32172	-3.13903	0.0016951	0.040645	AT5G57300	LOC_Os01g74520	methyltransferase domain containing protein, putative, expressed	AT5G57300	COQ5	2-methoxy-6-polyprenyl-1,4-benzoquinol methylase, mitochondrial	594544220	594547033	+	126	165	252	208	down
TraesCS2D02G189900	473.634	0.49669	0.247085	-4.08598	4.38916e-05	0.00187312	AT2G16390	LOC_Os07g25390	DRD1, putative, expressed	AT2G16390	DRD1	SNF2 domain-containing protein / helicase domain-containing protein	133744718	133753941	+	277	439	600	521	down
TraesCS2D02G358000	1902.13	0.496795	0.117816	-8.56653	1.06647e-17	4.1725e-15	AT4G34110	LOC_Os04g42600	polyadenylate-binding protein, putative, expressed	AT4G34110	PAB2	Polyadenylate-binding protein 2	459850015	459854573	-	1293	1574	2802	1840	down
TraesCS2D02G141300	659.536	0.496855	0.182808	-5.52002	3.3896e-08	3.03283e-06	AT4G21105	LOC_Os07g45320	COX VIIa, putative, expressed	AT4G21105		cytochrome-c oxidases;electron carriers	83141523	83143139	-	454	541	1071	574	down
TraesCS2D02G078500	160.986	0.496938	0.3345	-3.01603	0.00256109	0.0559998	AT2G22560	LOC_Os07g49480	KIP1, putative, expressed	AT2G22560	NET2D	Protein NETWORKED 2D	33718605	33723713	+	118	124	232	159	down
TraesCS2D02G435300	248.957	0.497053	0.271066	-3.7206	0.000198748	0.00685229	AT1G64990	LOC_Os04g51180	GPR89A, putative, expressed	AT1G64990	GTG1	GPCR-type G protein 1	546424159	546429368	+	175	200	371	238	down
TraesCS2D02G381500	200.597	0.497076	0.300189	-3.35942	0.000781059	0.0218468	AT1G04000	LOC_Os04g43310	expressed protein	AT1G04000		unknown protein; BEST Arabidopsis thaliana protein match is: unknown protein (TAIR:AT5G44060.1); Has 62 Blast hits to 62 proteins in 10 species: Archae - 0; Bacteria - 0; Metazoa - 0; Fungi - 0; Plants - 62; Viruses - 0; Other Eukaryotes - 0 (source /.../ BLink).	485749637	485750038	+	143	159	297	193	down
TraesCS2D02G305900	371.938	0.497078	0.229315	-4.39769	1.0941e-05	0.000548269	AT1G21370	LOC_Os04g35780	expressed protein	AT1G21370		unknown protein; CONTAINS InterPro DOMAIN/s: Protein of unknown function DUF218 (InterPro:IPR003848); Has 160 Blast hits to 160 proteins in 86 species: Archae - 0; Bacteria - 0; Metazoa - 0; Fungi - 102; Plants - 44; Viruses - 0; Other Eukaryotes - /.../urce: NCBI BLink).	391460856	391463329	-	287	272	586	335	down
TraesCS2D02G151900	403.332	0.497093	0.232416	-4.33882	1.43248e-05	0.000688266	AT3G12270	LOC_Os07g44640	ZOS7-13 - C2H2 zinc finger protein, expressed	AT3G12270	PRMT3	Probable protein arginine N-methyltransferase 3	95410374	95413520	-	327	277	555	415	down
TraesCS2D02G322600	3379.79	0.497164	0.0995261	-10.1301	4.0633e-24	3.65639e-21	AT3G28860	LOC_Os04g38570	multidrug resistance protein, putative, expressed	AT3G28860	ABCB19	ABC transporter B family member 19	413951598	413957583	-	2428	2658	4748	3415	down
TraesCS2D02G287900	1825.89	0.497176	0.11517	-8.75379	2.06306e-18	8.96223e-16	AT3G12920	LOC_Os04g33030	protein binding protein, putative, expressed	AT3G12920	BRG3	Probable BOI-related E3 ubiquitin-protein ligase 3	368524841	368526209	-	1358	1387	2657	1786	down
TraesCS2D02G240000	419.884	0.497398	0.220475	-4.5698	4.88183e-06	0.000271889	AT2G33290	LOC_Os07g25450	histone-lysine N-methyltransferase, putative, expressed	AT2G33290	SUVH2	Histone-lysine N-methyltransferase family member SUVH2	257386734	257388761	+	328	302	587	426	down
TraesCS2D02G561700	2845.57	0.497655	0.104386	-9.64481	5.17085e-22	3.54035e-19	AT5G08570	LOC_Os04g58110	pyruvate kinase, putative, expressed	AT5G08570		Pyruvate kinase family protein	633847654	633851919	+	1946	2347	4133	2787	down
TraesCS2D02G412000	407.984	0.49777	0.222025	-4.53303	5.81436e-06	0.000316275	AT3G57560	LOC_Os04g46460	amino acid kinase, putative, expressed	AT3G57560	NAGK	Acetylglutamate kinase, chloroplastic	526526015	526527028	-	280	335	564	418	down
TraesCS2D02G350700	2740.8	0.497845	0.321635	-3.12849	0.00175709	0.0417972	AT5G16250	LOC_Os04g41900	expressed protein	AT5G16250		unknown protein; BEST Arabidopsis thaliana protein match is: unknown protein (TAIR:AT3G02640.1); Has 1807 Blast hits to 1807 proteins in 277 species: Archae - 0; Bacteria - 0; Metazoa - 736; Fungi - 347; Plants - 385; Viruses - 0; Other Eukaryotes - /.../source: NCBI BLink).	448689421	448689999	-	2333	1771	4688	2233	down
TraesCS2D02G492600	3022.55	0.498039	0.0945964	-10.6312	2.13454e-26	2.74398e-23	AT1G19870	LOC_Os04g56740	IQ calmodulin-binding motif family protein, putative, expressed	AT1G19870	IQD32	Protein IQ-DOMAIN 32	590239404	590244531	-	2198	2357	4578	2838	down
TraesCS2D02G359800	260.567	0.498079	0.284882	-3.52971	0.000416008	0.0128799	AT3G14470	LOC_Os05g41290	disease resistance RPP13-like protein 1, putative, expressed	AT3G14470	RPPL1	Putative disease resistance RPP13-like protein 1	461546170	461549454	-	163	232	430	222	down
TraesCS2D02G319700	265.533	0.498284	0.299771	-3.35242	0.000801072	0.0222583	AT1G36050	LOC_Os04g38340	endoplasmic reticulum-Golgi intermediate compartment protein 3, putative, expressed	AT1G36050		Endoplasmic reticulum vesicle transporter protein	410418512	410424224	-	148	255	367	272	down
TraesCS2D02G241300	2053.94	0.498378	0.112578	-8.92438	4.48191e-19	2.12267e-16	AT5G47010	LOC_Os07g31340	regulator of nonsense transcripts 1, putative, expressed	AT5G47010	UPF1	Regulator of nonsense transcripts 1 homolog	261733580	261747770	-	1556	1537	3163	1894	down
TraesCS2D02G290100	598.897	0.498537	0.181423	-5.53529	3.10716e-08	2.80804e-06	AT5G63890	LOC_Os01g13190	histidinol dehydrogenase, chloroplast precursor, putative, expressed	AT5G63890	HISN8	Histidinol dehydrogenase, chloroplastic	372272917	372276165	-	429	474	862	591	down
TraesCS2D02G189500	403.624	0.498597	0.21884	-4.58808	4.47342e-06	0.000251815		LOC_Os06g12876	expressed protein				133231725	133241978	+	279	331	628	368	down
TraesCS2D02G105400	589.992	0.498617	0.191986	-5.22953	1.69937e-07	1.32818e-05	AT2G40620	LOC_Os07g48180	bZIP transcription factor domain containing protein, expressed	AT2G40620		Basic-leucine zipper (bZIP) transcription factor family protein	56795862	56800338	+	454	435	958	512	down
TraesCS2D02G281200	2953.79	0.498617	0.104032	-9.65082	4.87632e-22	3.41288e-19	AT5G51300	LOC_Os04g31620	retrotransposon protein, putative, unclassified, expressed	AT5G51300		splicing factor-related	354319674	354321923	+	2280	2164	4299	2883	down
TraesCS2D02G283800	598.739	0.498641	0.188357	-5.32993	9.82517e-08	8.11124e-06	AT5G63540	LOC_Os04g32090	expressed protein	AT5G63540	RMI1	RecQ-mediated genome instability protein 1	357970740	357987701	-	471	429	858	593	down
TraesCS2D02G237800	1437.03	0.498661	0.14497	-6.92468	4.36975e-12	7.86429e-10	AT2G32060	LOC_Os07g12650	ribosomal protein L7Ae, putative, expressed	AT2G32060	RPS12C	40S ribosomal protein S12-2	245377750	245379247	+	921	1254	2051	1429	down
TraesCS2D02G564700	276.262	0.498847	0.267549	-3.75008	0.000176775	0.00618959	AT3G16570	LOC_Os11g26880	RALFL14 - Rapid ALkalinization Factor RALF family protein precursor, expressed	AT3G16570	RALF23	Rapid alkalinization factor 23	635089296	635089640	-	225	190	406	267	down
TraesCS2D02G501100	467.139	0.499015	0.215596	-4.6515	3.2953e-06	0.000190257		LOC_Os08g04590	csAtPR5, putative				595435659	595439926	+	302	406	742	416	down
TraesCS2D02G499500	232.464	0.499271	0.280331	-3.57472	0.000350601	0.0111537	AT4G27650	LOC_Os04g56480	pelota, putative, expressed	AT4G27650	PEL1	Protein PELOTA 1	594537150	594543806	-	165	186	338	227	down
TraesCS2D02G199600	871.243	0.499334	0.154934	-6.46675	1.00136e-10	1.4703e-08	AT1G21070	LOC_Os07g39280	transporter-related, putative, expressed	AT1G21070		Nucleotide-sugar transporter family protein	150626063	150628933	+	664	649	1297	831	down
TraesCS2D02G179300	1565.32	0.49936	0.13453	-7.44702	9.54753e-14	2.27803e-11	AT5G35530	LOC_Os07g41750	40S ribosomal protein S3-1, putative, expressed	AT5G35530	RPS3C	40S ribosomal protein S3-3	123096078	123098045	+	1057	1310	2175	1593	down
TraesCS2D02G307500	1054.07	0.499467	0.14606	-6.85704	7.0302e-12	1.22668e-09	AT5G08500	LOC_Os04g36050	cleft lip and palate transmembrane protein 1, putative, expressed	AT5G08500		Transmembrane CLPTM1 family protein	394521290	394526460	-	716	879	1584	996	down
TraesCS2D02G175100	742.73	0.499589	0.168303	-5.94873	2.70234e-09	2.99684e-07	AT4G33160	LOC_Os07g42590	OsFBX258 - F-box domain containing protein, expressed	AT4G33160	FBX13	F-box only protein 13	118551790	118553043	+	571	549	1151	679	down
TraesCS2D02G063900	12803.6	0.499616	0.0959765	-10.4308	1.79436e-25	1.88377e-22	AT2G16850	LOC_Os04g16450	aquaporin protein, putative, expressed	AT2G16850	PIP2-8	Probable aquaporin PIP2-8	27482527	27483488	-	10400	8854	18957	12274	down
TraesCS2D02G080100	146.926	0.499733	0.353629	-2.83	0.00465482	0.0888796	AT3G07630	LOC_Os07g49390	P-protein, putative, expressed	AT3G07630	ADT2	Arogenate dehydratase/prephenate dehydratase 2, chloroplastic	34232135	34235098	+	110	112	239	127	down
TraesCS2D02G087900	3277.62	0.499832	0.0958239	-10.4409	1.61319e-25	1.72229e-22	AT4G29040	LOC_Os07g49150	26S protease regulatory subunit 4, putative, expressed	AT4G29040	RPT2A	26S proteasome regulatory subunit 4 homolog A	38065139	38068558	+	2283	2675	4890	3118	down
TraesCS2D02G414600	35.5665	0.246643	0.725559	-2.78338	0.00537957	0.0995974		LOC_Os04g46220	ethylene-responsive transcription factor, putative, expressed	AT4G17500	ERF1A	Ethylene-responsive transcription factor 1A	121363	122894	+	17	15	74	34	down
TraesCS7D02G295400	1648.66	2.00077	0.119256	8.39003	4.86022e-17	1.7494e-14	LOC_Os08g06110	MYB family transcription factor, putative, expressed	AT1G01060	LHY	Protein LHY	370177295	370186393	-	2440	2538	1199	804	up
TraesCS6A02G110400	215.457	2.00402	0.291925	3.43547	0.000591523	0.017258	LOC_Os03g30830	X8 domain containing protein, expressed	AT1G18650	PDCB3	PLASMODESMATA CALLOSE-BINDING PROTEIN 3	79671908	79673532	+	307	345	161	102	up
TraesCS1B02G312700	176.694	2.00437	0.332115	3.02048	0.00252374	0.0553903	LOC_Os05g40260	acetyltransferase, GNAT family, putative, expressed	AT1G32070	NSI	Acetyltransferase NSI	536601922	536604950	+	226	311	139	79	up
TraesCS1B02G089000	334.9	2.01039	0.279617	3.60305	0.000314499	0.0101435	LOC_Os11g35040	aminotransferase, classes I and II, domain containing protein, expressed	AT5G36160	TAT	Tyrosine aminotransferase	87970315	87972450	+	532	481	309	119	up
TraesCS1B02G333600	617.262	2.01793	0.240852	4.20538	2.60646e-05	0.00117693	LOC_Os01g57450	universal stress protein domain containing protein, putative, expressed	AT1G11360		Adenine nucleotide alpha hydrolases-like superfamily protein	560175959	560178360	+	981	880	335	372	up
TraesCS1B02G332400	456.565	2.02206	0.230796	4.40142	1.07543e-05	0.000540214	LOC_Os05g42150	OsGH3.4 - Probable indole-3-acetic acid-amido synthetase, expressed	AT5G54510	GH3	Indole-3-acetic acid-amido synthetase GH3.6	558550658	558552664	-	725	653	286	250	up
TraesCS3A02G125500	162.286	2.02373	0.33542	3.03206	0.00242893	0.0537969	LOC_Os10g09990	cytokinin-O-glucosyltransferase 3, putative, expressed	AT2G36800	UGT73C5	UDP-glycosyltransferase 73C5	100958315	100959970	-	237	255	115	80	up
TraesCS5B02G010700	160.339	2.03109	0.340342	3.00362	0.00266793	0.0576618	LOC_Os12g43720	early-responsive to dehydration protein-related, putative, expressed	AT1G58520	RXW8	CSC1-like protein RXW8	10438285	10442125	-	242	245	128	69	up
TraesCS4B02G218000	263.524	2.03659	0.27959	3.67022	0.000242346	0.00817643	LOC_Os09g39500	ubiquitin fusion protein, putative, expressed	AT2G36170	RPL40B	Ubiquitin-60S ribosomal protein L40-1	459945396	459947247	-	367	434	167	142	up
TraesCS3D02G235100	325.637	2.04294	0.242315	4.25335	2.10597e-05	0.000972546	LOC_Os01g46060	NUC189 domain containing protein, expressed	AT1G15420		CONTAINS InterPro DOMAIN/s: Small-subunit processome, Utp12 (InterPro:IPR007148); Has 764 Blast hits to 656 proteins in 193 species: Archae - 0; Bacteria - 42; Metazoa - 237; Fungi - 154; Plants - 85; Viruses - 23; Other Eukaryotes - 223 (source: NC /.../nk).	324763850	324781385	+	453	540	245	149	up
TraesCS6A02G098500	160.099	2.05262	0.346834	2.99125	0.00277842	0.0593951	LOC_Os12g25200	chloride transporter, chloride channel family, putative, expressed	AT3G27170	CLC-B	Chloride channel protein CLC-b	65681766	65684520	-	257	230	129	67	up
TraesCS1D02G127900	225.065	2.05493	0.289707	3.58668	0.000334915	0.0107088	LOC_Os05g11060	galactosyltransferase family protein, putative, expressed	AT2G26100	B3GALT12	Probable beta-1,3-galactosyltransferase 12	141214220	141222568	-	313	375	174	99	up
TraesCS3B02G398300	503.519	2.06361	0.212475	4.91902	8.69773e-07	5.81603e-05	LOC_Os04g16680	fructose-1,6-bisphosphatase, putative, expressed	AT3G55800	SBPASE	Sedoheptulose-1,7-bisphosphatase, chloroplastic	628721411	628724414	+	688	851	325	263	up
TraesCS5B02G407200	269.5	2.06779	0.265587	3.94632	7.93618e-05	0.00311853	LOC_Os03g55670	expressed protein	AT2G15890	MEE14	maternal effect embryo arrest 14	582975172	582976443	-	420	402	203	121	up
TraesCS3D02G087800	192.205	2.0816	0.312875	3.38056	0.000723377	0.0204789	LOC_Os12g17570	GDSL-like lipase/acylhydrolase, putative, expressed	AT1G33811		GDSL esterase/lipase At1g33811	44822706	44824122	+	271	319	150	82	up
TraesCS2B02G414700	161.863	2.08211	0.354814	2.98198	0.00286389	0.0608214	LOC_Os04g48860	expressed protein	AT2G46100		Nuclear transport factor 2 (NTF2) family protein	592586160	592587307	-	230	265	95	90	up
TraesCS5B02G115300	581.931	2.08502	0.2028	5.22712	1.72168e-07	1.34219e-05	LOC_Os11g07020	fructose-bisphospate aldolase isozyme, putative, expressed	AT4G38970	FBA2	Probable fructose-bisphosphate aldolase 2, chloroplastic	192348939	192350202	-	914	862	368	305	up
TraesCS1B02G353400	391.329	2.09508	0.244244	4.3686	1.25044e-05	0.000614873	LOC_Os08g06620	DNA polymerase delta subunit 4 family, putative, expressed	AT1G09815	POLD4	polymerase delta 4	583684573	583685447	+	651	546	318	157	up
TraesCS7B02G236500	844.936	2.10733	0.189107	5.68682	1.29426e-08	1.26986e-06	LOC_Os01g22380	expressed protein				440808929	440809231	+	1053	1557	560	420	up
TraesCS6A02G412900	136.89	2.11501	0.37664	2.86923	0.00411478	0.0808454	LOC_Os02g34810	OsAPx8 - Thylakoid-bound Ascorbate Peroxidase encoding gene 5,8, expressed	AT1G77490	APXT	L-ascorbate peroxidase T, chloroplastic	614442215	614445756	+	183	239	86	71	up
TraesCS1A02G211100	145.366	2.12028	0.365194	2.96899	0.00298776	0.0628588	LOC_Os10g40610	flavin-containing monooxygenase family protein, putative, expressed	AT1G65860	FMOGS-OX1	Flavin-containing monooxygenase FMO GS-OX1	374054990	374056868	-	185	265	105	66	up
TraesCS4A02G431300	2655.2	2.13397	0.104716	10.4429	1.57928e-25	1.71515e-22	LOC_Os05g10330	HAD superfamily phosphatase, putative	AT4G29260		HAD superfamily, subfamily IIIB acid phosphatase	702044351	702046457	-	4146	4033	1871	1225	up
TraesCS7B02G486500	237.972	2.14279	0.284177	3.86904	0.000109264	0.00411882			AT5G23120	HCF136	Photosystem II stability/assembly factor HCF136, chloroplastic	742463663	742465738	-	381	352	162	113	up
TraesCS1A02G373700	137.425	2.15753	0.376672	2.94522	0.00322727	0.0666729	LOC_Os02g16270	xa1, putative, expressed	AT3G14470	RPPL1	Putative disease resistance RPP13-like protein 1	549514878	549518927	+	181	247	108	55	up
TraesCS1D02G374900	168.82	2.15976	0.334033	3.32563	0.000882181	0.0241918	LOC_Os09g17740	chlorophyll A-B binding protein, putative, expressed	AT2G34420	LHB1B2	photosystem II light harvesting complex gene B1B2	452261386	452262183	-	256	266	108	84	up
TraesCS1B02G330300	257.259	2.18499	0.271545	4.15264	3.28662e-05	0.00144268						556071361	556072869	-	381	420	193	107	up
TraesCS1B02G313400	183.732	2.19716	0.342703	3.31378	0.000920435	0.0249935	LOC_Os05g40384	cytochrome P450, putative, expressed	AT5G24910	CYP714A1	Cytochrome P450 714A1	537321059	537329425	+	333	235	127	83	up
TraesCS1A02G336800	126.375	2.21648	0.385987	2.97489	0.00293096	0.0619327	LOC_Os03g27400	transposon protein, putative, unclassified	AT4G38180	FRS5	Protein FAR1-RELATED SEQUENCE 5	488621003	488623316	-	211	182	85	58	up
TraesCS3B02G335200	264.431	2.22135	0.283272	4.06476	4.80811e-05	0.0020164	LOC_Os01g55900	holliday junction resolvase, putative, expressed	AT3G52905		Polynucleotidyl transferase, ribonuclease H-like superfamily protein	541208440	541211619	+	341	489	172	125	up
TraesCS1B02G347100	185.641	2.22376	0.345122	3.34085	0.000835219	0.0230747	LOC_Os05g43840	CAMK_KIN1/SNF1/Nim1_like.25 - CAMK includes calcium/calmodulin depedent protein kinases, expressed	AT4G18700	CIPK12	CBL-interacting serine/threonine-protein kinase 12	576205415	576206974	+	342	234	132	80	up
TraesCS6B02G387400	615.809	2.2242	0.192273	5.99819	1.99528e-09	2.26047e-07	LOC_Os04g55230	tetratricopeptide repeat domain containing protein, putative, expressed	AT4G28080		Tetratricopeptide repeat (TPR)-like superfamily protein	662257426	662268180	-	1001	921	464	248	up
TraesCS6D02G336800	483.158	2.22858	0.216231	5.34671	8.95683e-08	7.45298e-06	LOC_Os04g55230	tetratricopeptide repeat domain containing protein, putative, expressed	AT4G28080		Tetratricopeptide repeat (TPR)-like superfamily protein	437677183	437686637	-	822	683	340	210	up
TraesCS1B02G384600	144.541	2.23517	0.361007	3.21431	0.0013076	0.0333195	LOC_Os05g46740	regulator of chromosome condensation, putative, expressed	AT3G23270		Regulator of chromosome condensation (RCC1) family with FYVE zinc finger domain	617823969	617830653	-	208	246	110	57	up
TraesCS3A02G362800	210.75	2.23549	0.316629	3.66545	0.000246902	0.00831678	LOC_Os01g62810	regulator of chromosome condensation, putative, expressed	AT3G55580		Regulator of chromosome condensation (RCC1) family protein	611165787	611170282	+	360	298	165	80	up
TraesCS6A02G133100	113.152	2.23702	0.406548	2.85717	0.00427439	0.0834089	LOC_Os08g29170	dehydrogenase, putative, expressed	AT1G23740		Quinone oxidoreductase-like protein At1g23740, chloroplastic	105558626	105560071	+	190	163	78	50	up
TraesCSU02G005100	1941.53	2.23793	0.111032	10.4669	1.22595e-25	1.37898e-22	LOC_Os11g25454	cytokinin-N-glucosyltransferase 1, putative, expressed	AT3G55710	UGT76F2	UDP-glycosyltransferase 76F2	9330478	9332108	-	2954	3127	1353	848	up
TraesCS5B02G036800	163.829	2.25229	0.351107	3.33629	0.000849045	0.0233543	LOC_Os12g23180	3-beta hydroxysteroid dehydrogenase/isomerase family protein, putative, expressed	AT1G09340	CSP41B	Chloroplast stem-loop binding protein of 41 kDa b, chloroplastic	41094151	41096814	+	288	223	108	75	up
TraesCS2B02G557700	128.727	2.26643	0.384193	3.07248	0.00212291	0.0485026	LOC_Os04g54390	nuclease PA3, putative, expressed	AT1G11190	ENDO1	Endonuclease 1	752403315	752404956	-	219	184	87	57	up
TraesCS6B02G050700	1475.95	2.29068	0.13666	8.74998	2.13395e-18	9.14406e-16	LOC_Os02g02320	OsSCP6 - Putative Serine Carboxypeptidase homologue, expressed	AT3G45010	SCPL48	Serine carboxypeptidase-like 48	30147267	30151105	-	2325	2330	1097	578	up
TraesCS6A02G354400	458.773	2.30823	0.217929	5.53753	3.0677e-08	2.78427e-06	LOC_Os04g55230	tetratricopeptide repeat domain containing protein, putative, expressed	AT4G28080		Tetratricopeptide repeat (TPR)-like superfamily protein	585812282	585821582	-	654	802	343	176	up
TraesCS1B02G354600	121.771	2.32414	0.393195	3.09438	0.00197225	0.0458238	LOC_Os05g44630	IQ calmodulin-binding motif family protein, putative, expressed	AT3G16490	IQD26	IQ-domain 26	584324605	584326177	-	189	196	72	59	up
TraesCS1B02G461300	141.728	2.33772	0.373294	3.28188	0.00103119	0.0273839						674387293	674390221	-	184	268	90	64	up
TraesCS6D02G355200	121.336	2.36524	0.39716	3.12717	0.00176498	0.0419533	LOC_Os02g58120	oxidoreductase/ transition metal ion binding protein, putative, expressed	AT5G08400		Protein of unknown function (DUF3531)	450110522	450113216	+	171	216	71	58	up
TraesCS5A02G428200	134.428	2.3713	0.435458	2.86062	0.00422819	0.0826097	LOC_Os03g57690	aldehyde oxidase, putative	AT3G43600	AAO2	Indole-3-acetaldehyde oxidase	613012129	613019664	-	232	193	56	79	up
TraesCS7D02G267200	127.166	2.37199	0.38581	3.22982	0.00123867	0.0317944	LOC_Os10g08580	FAD binding domain of DNA photolyase domain containing protein, expressed	AT1G12370	PHR1	Deoxyribodipyrimidine photo-lyase	250619191	250623360	+	182	225	93	48	up
TraesCS1B02G330400	116.802	2.37299	0.397592	3.13564	0.00171479	0.0410235	LOC_Os05g41990	peroxidase precursor, putative, expressed	AT3G21770	PER30	Peroxidase 30	556108109	556109272	+	178	195	84	45	up
TraesCS2A02G129600	272.612	2.37594	0.26719	4.67269	2.97287e-06	0.000173229	LOC_Os02g13970	Complex I intermediate-associated protein 30 domain containing protein, putative, expressed	AT4G18810		NAD(P)-binding Rossmann-fold superfamily protein	77528437	77533149	-	452	415	178	117	up
TraesCS2B02G151800	131.229	2.37689	0.389704	3.20519	0.00134974	0.0340537	LOC_Os02g13970	Complex I intermediate-associated protein 30 domain containing protein, putative, expressed	AT4G18810		NAD(P)-binding Rossmann-fold superfamily protein	118603658	118608361	-	182	239	101	46	up
TraesCS5D02G156900	977.746	2.39028	0.155504	8.08453	6.24049e-16	2.00555e-13	LOC_Os12g01680	macrophage migration inhibitory factor, putative	AT5G01650		Tautomerase/MIF superfamily protein	244643983	244646608	-	1439	1693	694	379	up
TraesCS3A02G081300	122.383	2.40927	0.393804	3.22139	0.0012757	0.0325989	LOC_Os01g01340	light-induced protein 1-like, putative, expressed	AT3G26740	CCL	CCR-like	52555769	52556372	-	185	208	91	44	up
TraesCS3B02G335100	280.797	2.47549	0.291565	4.48515	7.28628e-06	0.00038391	LOC_Os01g55890	amino acid kinase, putative, expressed	AT1G26640		Amino acid kinase family protein	541203354	541207135	-	496	408	214	93	up
TraesCS1B02G312800	124.304	2.49961	0.383937	3.4425	0.000576372	0.0169276	LOC_Os05g40270	expressed protein	AT1G06840		Probable LRR receptor-like serine/threonine-protein kinase At1g06840	536654718	536664502	+	199	203	79	51	up
TraesCS2A02G386000	107.748	2.50371	0.452187	2.92814	0.00340997	0.069761	LOC_Os04g45280	histidine triad family protein, putative, expressed	AT4G16566	HINT4	histidine triad nucleotide-binding 4	631858198	631860183	-	143	209	88	31	up
TraesCS7B02G353800	96.6268	2.50681	0.438876	3.02102	0.00251922	0.0553104	LOC_Os12g09240	NBS-LRR disease resistance protein, putative	AT4G23200	CRK12	cysteine-rich RLK (RECEPTOR-like protein kinase) 12	611613089	611620021	+	158	155	68	35	up
TraesCS1B02G044200	251.394	2.51449	0.303993	4.37596	1.20897e-05	0.00059681	LOC_Os04g30660	NBS type disease resistance protein, putative, expressed				24160058	24163502	-	354	466	193	80	up
TraesCS1B02G316000	113.082	2.52528	0.414095	3.22739	0.00124927	0.0320405	LOC_Os05g40890	expressed protein	AT3G47510		unknown protein; FUNCTIONS IN: molecular_function unknown; INVOLVED IN: biological_process unknown; LOCATED IN: endomembrane system; EXPRESSED IN: 19 plant structures; EXPRESSED DURING: 11 growth stages; Has 15 Blast hits to 15 proteins in 7 species /.../ae - 0; Bacteria - 0; Metazoa - 0; Fungi - 0; Plants - 15; Viruses - 0; Other Eukaryotes - 0 (source: NCBI BLink).	540365921	540366362	+	150	219	70	47	up
TraesCS2A02G003900	109.149	2.53028	0.432931	3.09356	0.00197773	0.0458848	LOC_Os04g53496	NBS-LRR disease resistance protein, putative	AT5G63020		Probable disease resistance protein At5g63020	2355896	2382397	+	194	158	56	53	up
TraesCS3D02G545100	92.2517	2.53728	0.456903	2.93998	0.00328236	0.0675231	LOC_Os04g01690	pyridoxal-dependent decarboxylase protein, putative, expressed	AT2G16500	SPE1	Arginine decarboxylase 1	614675133	614678558	+	140	161	69	30	up
TraesCS2A02G590600	1608.38	2.53859	0.136414	9.85256	6.6823e-23	5.26147e-20	LOC_Os04g58200	protochlorophyllide reductase A, chloroplast precursor, putative, expressed	AT5G54190	PORA	Protochlorophyllide reductase A, chloroplastic	778722796	778724365	-	2725	2493	1090	600	up
TraesCS7A02G355400	156.751	2.56922	0.360363	3.77767	0.000158305	0.00567538	LOC_Os06g35970	meiosis 5, putative, expressed	AT2G42840	PDF1	Protodermal factor 1	520334766	520335774	-	242	271	117	50	up
TraesCS6D02G088800	904.359	2.59193	0.165446	8.30499	9.98244e-17	3.51282e-14	LOC_Os01g41710	chlorophyll A-B binding protein, putative, expressed	AT2G34420	LHB1B2	photosystem II light harvesting complex gene B1B2	53774142	53775234	-	1429	1525	501	401	up
TraesCS6A02G191000	204.131	2.60807	0.31506	4.38959	1.13565e-05	0.000566529	LOC_Os02g17970	AGC_PKA/PKG_like.1 - ACG kinases include homologs to PKA, PKG and PKC, expressed	AT2G20050		Protein phosphatase 2C and cyclic nucleotide-binding/kinase domain-containing protein	256463126	256485551	-	292	380	141	71	up
TraesCS3B02G110500	100.16	2.62607	0.429494	3.24313	0.00118223	0.0306331	LOC_Os12g10740	leucine-rich repeat family protein, putative, expressed	AT5G49760		Leucine-rich repeat protein kinase family protein	76432470	76437447	-	165	163	58	42	up
TraesCS1A02G196500	121.963	2.63031	0.463309	3.01145	0.00260006	0.0566901	LOC_Os10g42780	lrgB-like family protein, expressed	AT1G32080	PLGG1	Plastidal glycolate/glycerate translocator 1, chloroplastic	354934937	354937526	-	197	205	108	26	up
TraesCS4D02G261900	78.2605	2.67806	0.503352	2.82345	0.00475103	0.0904187	LOC_Os03g10180	expressed protein	AT1G75100	JAC1	J domain-containing protein required for chloroplast accumulation response 1	432931785	432937476	-	148	109	54	26	up
TraesCS4A02G398800	84.3382	2.68819	0.483213	2.95239	0.00315325	0.0655306	LOC_Os08g39730	cytochrome P450, putative, expressed	AT2G45550	CYP76C4	Cytochrome P450 76C4	673772983	673774494	-	160	117	55	30	up
TraesCS5A02G355700	90.6083	2.69918	0.470708	3.04334	0.00233972	0.052262	LOC_Os10g28370	chlorophyllase-2, chloroplast precursor, putative, expressed	AT5G43860	CLH2	Chlorophyllase-2, chloroplastic	558245518	558246627	+	139	162	68	26	up
TraesCS6D02G094300	90.6283	2.72352	0.450514	3.2085	0.0013343	0.0338084	LOC_Os03g07350	CSLA4 - cellulose synthase-like family A\x3b mannan synthase, expressed	AT5G03760	CSLA9	Glucomannan 4-beta-mannosyltransferase 9	58694151	58698355	-	140	161	57	33	up
TraesCS3B02G103100	159.434	2.81401	0.367374	4.06296	4.8455e-05	0.00202668	LOC_Os12g17570	GDSL-like lipase/acylhydrolase, putative, expressed	AT1G33811		GDSL esterase/lipase At1g33811	69643862	69645094	+	310	219	90	62	up
TraesCS3B02G129700	81.4523	2.82386	0.506509	2.95685	0.00310801	0.0647829	LOC_Os07g42900	helicase domain-containing protein, putative, expressed	AT5G10370		helicase domain-containing protein / IBR domain-containing protein / zinc finger protein-related	111683337	111690911	-	152	120	60	22	up
TraesCS2A02G107300	143.328	2.85399	0.4315	3.50633	0.000454332	0.0138454	LOC_Os07g47990	peroxidase precursor, putative, expressed	AT5G05340	PER52	Peroxidase 52	59717487	59719039	+	233	246	49	76	up
TraesCS1B02G345800	175.056	2.85878	0.339972	4.45743	8.29487e-06	0.000431457	LOC_Os05g43650	expressed protein	AT3G01060		unknown protein; Has 637 Blast hits to 635 proteins in 201 species: Archae - 0; Bacteria - 291; Metazoa - 0; Fungi - 72; Plants - 72; Viruses - 0; Other Eukaryotes - 202 (source: NCBI BLink).	574262684	574265354	+	324	261	104	63	up
TraesCS3B02G543600	73.1355	2.90768	0.502591	3.06386	0.002185	0.0495975	LOC_Os01g72290	expressed protein	AT1G09560	GLP4	Germin-like protein subfamily 2 member 1	781210591	781211347	+	112	135	40	28	up
TraesCS7D02G365000	91.8646	2.91906	0.470915	3.28192	0.00103104	0.0273839	LOC_Os06g36520	GDSL-like lipase/acylhydrolase, putative, expressed	AT1G71250		GDSL esterase/lipase At1g71250	471325642	471328078	-	182	126	56	31	up
TraesCS1B02G304200	77.1088	2.95559	0.534307	2.92612	0.00343218	0.0700561	LOC_Os05g39210	expressed protein				526377963	526379949	+	158	100	33	35	up
TraesCS1A02G261800	96.9198	2.98572	0.509998	3.09429	0.00197288	0.0458238	LOC_Os05g34600	no apical meristem protein, putative, expressed	AT2G02450	ANAC034	NAC domain containing protein 35	456321414	456323685	-	219	105	45	41	up
TraesCS4D02G194400	63.451	2.99718	0.539942	2.93292	0.00335788	0.0688215			AT3G56010		unknown protein; FUNCTIONS IN: molecular_function unknown; INVOLVED IN: biological_process unknown; LOCATED IN: chloroplast thylakoid membrane; EXPRESSED IN: 22 plant structures; EXPRESSED DURING: 13 growth stages; Has 25 Blast hits to 25 proteins i /.../pecies: Archae - 0; Bacteria - 0; Metazoa - 0; Fungi - 0; Plants - 25; Viruses - 0; Other Eukaryotes - 0 (source: NCBI BLink).	337260648	337261678	-	112	103	35	23	up
TraesCS2A02G067300	108.019	3.03266	0.425471	3.76192	0.000168617	0.00595358	LOC_Os12g17600	ribulose bisphosphate carboxylase small chain, chloroplast precursor, putative, expressed	AT1G67090	RBCS-1A	Ribulose bisphosphate carboxylase small chain 1A, chloroplastic	30125780	30127344	-	190	178	69	32	up
TraesCS3D02G358700	73.7676	3.05511	0.503517	3.19994	0.00137455	0.0344813	LOC_Os01g63210	SOUL heme-binding protein, putative, expressed	AT2G37970	SOUL-1	SOUL heme-binding family protein	472203055	472203729	+	125	127	45	23	up
TraesCS5A02G369300	97.9844	3.09548	0.444516	3.66727	0.000245153	0.0082667	LOC_Os05g13850	TsetseEP precursor, putative				569469148	569469570	+	161	174	45	40	up
TraesCS2B02G578600	101.983	3.14538	0.456643	3.62041	0.000294137	0.00960483	LOC_Os02g57590	rRNA 2-O-methyltransferase fibrillarin 2, putative, expressed	AT5G52470	MED36B	Probable mediator of RNA polymerase II transcription subunit 36b	766616745	766619209	-	192	156	42	44	up
TraesCSU02G047800	62.5481	3.21172	0.603875	2.78757	0.00531047	0.0980957	LOC_Os04g01690	pyridoxal-dependent decarboxylase protein, putative, expressed	AT2G16500	SPE1	Arginine decarboxylase 1	37811053	37813077	-	146	67	32	22	up
TraesCS3A02G028200	76.2867	3.21866	0.530974	3.17616	0.00149239	0.0368362	LOC_Os04g23440	helix-loop-helix DNA-binding domain containing protein, expressed	AT5G57150	BHLH35	basic helix-loop-helix (bHLH) DNA-binding superfamily protein	15081456	15084734	+	137	125	27	35	up
TraesCS7B02G272400	124.281	3.33275	0.39458	4.40142	1.07545e-05	0.000540214	LOC_Os06g35970	meiosis 5, putative, expressed	AT2G42840	PDF1	Protodermal factor 1	499871680	499872893	+	189	246	67	39	up
TraesCS4A02G392500	63.1814	3.33336	0.59989	2.89549	0.00378564	0.0758694	LOC_Os06g05020	early nodulin 93 ENOD93 protein, putative, expressed	AT5G25940		early nodulin-related	668336829	668337495	+	98	124	47	11	up
TraesCS4A02G101500	50.9686	3.33541	0.616826	2.81743	0.00484099	0.091777	LOC_Os03g17174	PsbP, putative, expressed	AT2G39470	PNSL1	Photosynthetic NDH subunit of lumenal location 1, chloroplastic	113853265	113854764	+	68	111	26	17	up
TraesCS2B02G079300	62.5446	3.35959	0.551902	3.16775	0.00153624	0.037609	LOC_Os12g17600	ribulose bisphosphate carboxylase small chain, chloroplast precursor, putative, expressed	AT1G67090	RBCS-1A	Ribulose bisphosphate carboxylase small chain 1A, chloroplastic	44310574	44311682	-	105	113	27	24	up
TraesCS4B02G364800	95.6076	3.37574	0.520121	3.3746	0.000739218	0.0208289	LOC_Os04g23440	helix-loop-helix DNA-binding domain containing protein, expressed	AT5G57150	BHLH35	basic helix-loop-helix (bHLH) DNA-binding superfamily protein	652993884	653002550	-	185	146	27	46	up
TraesCS7B01G179300	62.2419	3.37749	0.564749	3.10926	0.00187556	0.0439024	LOC_Os04g25090	retrotransposon protein, putative, unclassified	AT1G67020		unknown protein; FUNCTIONS IN: molecular_function unknown; INVOLVED IN: biological_process unknown; LOCATED IN: cellular_component unknown; EXPRESSED IN: leaf; Has 72 Blast hits to 72 proteins in 9 species: Archae - 0; Bacteria - 0; Metazoa - 0; Fun /.../; Plants - 72; Viruses - 0; Other Eukaryotes - 0 (source: NCBI BLink).	263820993	263822470	-	92	126	25	25	up
TraesCS2B02G362300	546.807	3.39071	0.198432	8.87753	6.83592e-19	3.0978e-16	LOC_Os08g25930	hypothetical protein				515912686	515915291	+	935	980	303	161	up
TraesCS2A02G095700	77.5917	3.43208	0.533011	3.3378	0.00084445	0.0232685	LOC_Os07g48980	nicotianamine synthase, putative, expressed	AT1G09240	NAS3	Nicotianamine synthase 3	49221108	49222130	+	148	122	26	34	up
TraesCS4D02G006600	65.3024	3.48051	0.555745	3.23763	0.00120526	0.0310623	LOC_Os03g28160	jacalin-like lectin domain containing protein, expressed	AT1G73040	JAL19	Jacalin-related lectin 19	3429990	3430708	-	120	110	41	15	up
TraesCS7B02G453400	68.6613	3.50213	0.570202	3.17121	0.00151805	0.0373204	LOC_Os08g10440	NBS-LRR disease resistance protein, putative, expressed	AT5G45260	RRS1	Disease resistance protein RRS1	714503004	714507280	-	148	91	25	28	up
TraesCS3D02G022100	55.7224	3.52955	0.63745	2.85432	0.00431295	0.0839274	LOC_Os01g03040	expressed protein	AT1G18060		unknown protein; INVOLVED IN: biological_process unknown; LOCATED IN: chloroplast; EXPRESSED IN: 22 plant structures; EXPRESSED DURING: 13 growth stages; Has 74 Blast hits to 74 proteins in 29 species: Archae - 0; Bacteria - 19; Metazoa - 0; Fungi - /.../ants - 49; Viruses - 0; Other Eukaryotes - 6 (source: NCBI BLink).	7177305	7178927	+	106	91	40	9	up
TraesCS1B02G300100	71.4518	3.62972	0.512886	3.62627	0.000287548	0.00942385	LOC_Os05g50900	helix-loop-helix DNA-binding protein, putative	AT3G24140	FAMA	Transcription factor FAMA	520812854	520815642	-	123	131	36	21	up
TraesCS5D02G102800	66.6122	3.6794	0.578375	3.24957	0.00115581	0.0301217	LOC_Os09g24850	retrotransposon protein, putative, unclassified, expressed				116026689	116027612	+	144	92	41	14	up
TraesCS3A02G208300	56.9658	3.68694	0.598019	3.14777	0.00164523	0.0396383	LOC_Os01g39770	calcineurin B, putative, expressed	AT4G33000	CBL10	Calcineurin B-like protein 10	368411113	368413759	+	119	83	32	14	up
TraesCS7A02G498300	867.962	3.7552	0.162158	11.7718	5.45463e-32	1.2271e-28						688828950	688830675	+	1588	1512	409	260	up
TraesCS4A02G254000	82.6324	3.78117	0.521222	3.68141	0.000231944	0.00786762	LOC_Os03g52010	lecithin cholesterol acyltransferase, putative, expressed	AT1G27480	LCAT1	Lecithin-cholesterol acyltransferase-like 1	566289983	566291447	+	173	120	28	32	up
TraesCS7A02G484500	68.0206	3.83501	0.564126	3.43759	0.000586922	0.0171317						675495211	675497586	+	154	88	33	19	up
TraesCS1B02G416800	51.9213	3.87595	0.645618	3.02741	0.00246661	0.0544399	LOC_Os05g48416	lipase-related, putative, expressed	AT2G44970		alpha/beta-Hydrolases superfamily protein	641539510	641542640	-	92	94	14	22	up
TraesCS5B02G123200	62.2279	4.05798	0.578404	3.49368	0.000476405	0.0143996	LOC_Os04g31070	acyl-desaturase, chloroplast precursor, putative, expressed	AT2G43710	FAB2	Acyl-[acyl-carrier-protein] desaturase 7, chloroplastic	222354160	222356542	+	135	89	24	20	up
TraesCS4B02G111100	50.4403	4.15477	0.61751	3.32751	0.000876267	0.0240506	LOC_Os11g06820	transmembrane amino acid transporter protein, putative, expressed	AT2G21050	LAX2	Auxin transporter-like protein 2	124741518	124743062	+	88	96	19	16	up
TraesCS2A02G471300	48.4835	4.21766	0.658535	3.15312	0.00161533	0.0391346	LOC_Os07g14080	transferase family protein, putative, expressed	AT5G17540		HXXXD-type acyl-transferase family protein	713531208	713532628	+	98	78	14	18	up
TraesCS7A02G315300	43.3328	4.29362	0.69239	3.03614	0.00239627	0.0532981	LOC_Os08g02530	OsSAUR32 - Auxin-responsive SAUR gene family member	AT2G21210		SAUR-like auxin-responsive protein family	449641154	449641450	+	77	83	25	7	up
TraesCS3D02G017700	111.426	4.31736	0.424752	4.96796	6.76614e-07	4.65792e-05	LOC_Os04g23440	helix-loop-helix DNA-binding domain containing protein, expressed	AT5G57150	BHLH35	basic helix-loop-helix (bHLH) DNA-binding superfamily protein	6016871	6020801	-	218	191	51	27	up
TraesCS7B02G224200	33.2832	4.41563	0.767944	2.79007	0.00526967	0.0976284	LOC_Os08g01670	invertase/pectin methylesterase inhibitor family protein, putative, expressed	AT5G64620	C	Cell wall / vacuolar inhibitor of fructosidase 2	424054789	424055439	+	70	52	12	10	up
TraesCS5A02G102900	76.3678	4.43656	0.579667	3.70806	0.000208852	0.00716146	LOC_Os12g32640	haemolysin-III, putative, expressed	AT4G37680	HHP4	Heptahelical transmembrane protein 4	158652631	158658525	-	165	114	17	30	up
TraesCSU02G042900	34.34	4.61075	0.779547	2.82857	0.00467569	0.089222	LOC_Os01g02570	protein kinase domain containing protein, expressed	AT5G38260		Protein kinase superfamily protein	34655718	34658022	+	55	74	19	5	up
TraesCS6D02G158300	72.2726	4.64635	0.55544	3.98981	6.61262e-05	0.00265086	LOC_Os02g09960	LYK8, putative, expressed	AT2G33580	LYK5	Protein LYK5	134740305	134742565	-	139	131	39	11	up
TraesCS7D02G448600	49.5028	4.67004	0.6317	3.51976	0.000431932	0.013259	LOC_Os02g21640	expressed protein	AT3G14760		unknown protein; FUNCTIONS IN: molecular_function unknown; INVOLVED IN: biological_process unknown; LOCATED IN: endomembrane system; EXPRESSED IN: 6 plant structures; EXPRESSED DURING: LP.04 four leaves visible, LP.02 two leaves visible; Has 63 Blas /.../ to 63 proteins in 13 species: Archae - 0; Bacteria - 0; Metazoa - 0; Fungi - 0; Plants - 63; Viruses - 0; Other Eukaryotes - 0 (source: NCBI BL…	568368191	568368910	+	92	93	23	10	up
TraesCS6D02G266700	38.3616	4.83852	0.726836	3.12941	0.00175159	0.0417293	LOC_Os02g49140	glycosyltransferase, putative, expressed	AT4G37690	GT6	Glycosyltransferase 6	376941044	376942426	+	78	65	11	12	up
TraesCS4B02G224800	56.5189	4.89646	0.587764	3.89908	9.65586e-05	0.00370416	LOC_Os07g08160	early light-induced protein, chloroplast precursor, putative, expressed	AT3G22840	ELIP1	Early light-induced protein 1, chloroplastic	470972151	470972818	+	98	115	21	14	up
TraesCS6B02G209600	51.6093	5.03228	0.690542	3.37591	0.00073571	0.020772	LOC_Os02g10860	bZIP transcription factor domain containing protein	AT5G11260	HY5	Transcription factor HY5	276509986	276515180	+	122	72	28	6	up
TraesCS1B02G201100	36.3423	5.06622	0.756932	3.09263	0.00198394	0.0459443	LOC_Os10g36610	UP-9A, putative	AT5G24660	LSU2	response to low sulfur 2	359909849	359910157	-	53	86	17	6	up
TraesCS5B02G395700	39.0372	5.12186	0.716364	3.28976	0.00100272	0.0267974	LOC_Os03g53990	expressed protein	AT5G55540	TRN1	Protein TORNADO 1	572947056	572951731	+	83	64	13	10	up
TraesCS2B02G079100	112.193	5.25124	0.425318	5.62557	1.84892e-08	1.75133e-06	LOC_Os12g17600	ribulose bisphosphate carboxylase small chain, chloroplast precursor, putative, expressed	AT1G67090	RBCS-1A	Ribulose bisphosphate carboxylase small chain 1A, chloroplastic	44273954	44274682	-	223	203	41	25	up
TraesCS7B02G201500	40.8676	5.26935	0.698252	3.43375	0.000595282	0.0173422	LOC_Os08g06010	transporter, major facilitator family, putative, expressed	AT3G47420	ATPS3	Putative glycerol-3-phosphate transporter 1	368153940	368157449	-	85	70	15	9	up
TraesCS7A02G202000	28.7439	5.27228	0.830364	2.8884	0.00387202	0.0772809	LOC_Os01g37260	OsFBX14 - F-box domain containing protein, expressed	AT2G39415		Putative F-box protein At2g39415	163780163	163782347	+	61	48	11	6	up
TraesCS5B02G510800	71.5844	5.47404	0.561466	4.36822	1.25263e-05	0.00061547	LOC_Os02g16000	E1-BTB1 - Bric-a-Brac, Tramtrack, and Broad Complex domain with E1 subfamily conserved sequence, expressed	AT2G46260		BTB/POZ domain-containing protein At2g46260	676305569	676309394	+	122	152	16	22	up
TraesCS6B02G122800	98.8072	5.55654	0.461188	5.3648	8.1037e-08	6.82423e-06	LOC_Os01g41710	chlorophyll A-B binding protein, putative, expressed	AT2G34420	LHB1B2	photosystem II light harvesting complex gene B1B2	117837134	117841225	+	188	192	40	17	up
TraesCS6B02G122600	85.1321	5.60449	0.485943	5.11702	3.10394e-07	2.27082e-05	LOC_Os09g17740	chlorophyll A-B binding protein, putative, expressed	AT2G34420	LHB1B2	photosystem II light harvesting complex gene B1B2	117751189	117807204	+	162	165	28	19	up
TraesCS7B02G191400	27.5034	5.61585	0.871577	2.85632	0.00428578	0.0835794	LOC_Os06g21380	OsCttP3 - Putative C-terminal processing peptidase homologue, expressed	AT3G57680	CTPA3	Carboxyl-terminal-processing peptidase 3, chloroplastic	329081399	329087338	+	40	67	12	4	up
TraesCS1A02G251900	27.7219	5.66373	0.879452	2.84467	0.00444574	0.0860066	LOC_Os05g33400	basic 7S globulin precursor, putative, expressed	AT1G03220		Eukaryotic aspartyl protease family protein	443703298	443704605	-	67	39	12	4	up
TraesCS6D02G241200	34.664	5.67527	0.787967	3.17867	0.0014795	0.036604	LOC_Os02g45930	expressed protein	AT5G56550	OXS3	oxidative stress 3	343558050	343558668	-	79	53	8	10	up
TraesCS6A02G094300	113.649	5.74406	0.424095	5.94695	2.73185e-09	3.02424e-07	LOC_Os01g41710	chlorophyll A-B binding protein, putative, expressed	AT2G34420	LHB1B2	photosystem II light harvesting complex gene B1B2	61411809	61412609	+	216	222	35	26	up
TraesCS1B02G339500	37.9836	6.17028	0.755849	3.47336	0.000513982	0.0153903	LOC_Os05g43310	photosystem II reaction center W protein, chloroplast precursor, putative, expressed	AT2G30570	PSBW	Photosystem II reaction center W protein, chloroplastic	566981080	566981563	+	91	56	14	6	up
TraesCS1D02G247900	29.996	6.29853	0.84478	3.14285	0.00167314	0.0401948	LOC_Os05g45990	OsFBX171 - F-box domain containing protein, expressed	AT5G22670		Putative F-box/FBD/LRR-repeat protein At5g22670	340982264	340983928	-	74	42	9	6	up
TraesCS5D02G295700	45.5194	6.39051	0.856002	3.12608	0.00177152	0.042077	LOC_Os12g32850	cytochrome P450, putative, expressed	AT3G26300	CYP71B34	Cytochrome P450 71B34	393617909	393619591	-	62	117	2	17	up
TraesCS7A02G561400	40.5539	6.44534	0.729903	3.68303	0.000230476	0.00782202	LOC_Os04g01710	cysteine proteinase At4g11310 precursor, putative, expressed	AT2G34080		Cysteine proteinases superfamily protein	732587275	732588567	-	86	73	16	5	up
TraesCS7D02G292900	273.785	6.46949	0.34105	7.89811	2.83167e-15	8.57532e-13	LOC_Os03g37960	acyl CoA binding protein, putative	AT1G31812	ACBP6	Acyl-CoA-binding domain-containing protein 6	362363082	362365183	+	538	532	51	74	up
TraesCS5A02G281300	33.953	6.83393	0.864486	3.20736	0.0013396	0.0339111	LOC_Os09g32580	expressed protein				490324163	490325698	-	69	64	3	11	up
TraesCS1A02G265300	38.7119	6.88268	0.841098	3.30874	0.000937181	0.0253578	LOC_Os01g04040	BBTI11 - Bowman-Birk type bran trypsin inhibitor precursor, putative				460967312	460967865	+	102	50	18	2	up
TraesCS2B02G508900	26.1641	7.13118	0.889585	3.18591	0.00144297	0.0358269	LOC_Os04g03860	expressed protein	AT1G15780	MED15A	Mediator of RNA polymerase II transcription subunit 15a	705043097	705048118	-	52	52	8	4	up
TraesCS4D02G103400	93.5367	7.17115	0.514533	5.52385	3.31651e-08	2.97589e-06	LOC_Os11g10550	NBS-LRR disease resistance protein, putative, expressed	AT3G14460		Putative disease resistance protein At3g14460	82013941	82020881	-	141	235	33	11	up
TraesCS6B02G004600	131.176	7.59441	0.510474	5.72985	1.00521e-08	1.00346e-06	LOC_Os11g37759	stripe rust resistance protein Yr10, putative, expressed	AT4G19520		disease resistance protein (TIR-NBS-LRR class) family	3568058	3574643	+	227	298	14	36	up
TraesCS2A02G073600	87.9195	7.60625	0.526799	5.55655	2.7516e-08	2.51558e-06	LOC_Os04g13150	OsFBX125 - F-box domain containing protein, expressed	AT3G59200		F-box/LRR-repeat protein At3g59200	32497165	32500221	+	217	132	25	13	up
TraesCS3D02G340800	3686.24	7.96408	0.101849	29.3917	7.00472e-190	4.41227e-185	LOC_Os10g39410	Core histone H2A/H2B/H3/H4 domain containing protein, putative, expressed	AT3G53730		Histone H4	454494769	454495080	+	7509	7312	954	563	up
TraesCS5D02G013400	115.997	8.10028	0.52347	5.76532	8.15042e-09	8.21432e-07	LOC_Os12g37260	lipoxygenase 2.1, chloroplast precursor, putative, expressed	AT3G45140	LOX2	Lipoxygenase 2, chloroplastic	7501376	7504925	-	223	243	12	30	up
TraesCS3D02G342400	2966.63	8.51702	0.115284	26.8064	2.71988e-158	8.56627e-154	LOC_Os08g38300	Core histone H2A/H2B/H3/H4 domain containing protein, putative, expressed	AT3G45980	H2B	Histone H2B.6	455036989	455037405	-	5531	6529	757	403	up
TraesCS4D02G225400	99.5205	8.66198	0.536505	5.80553	6.41619e-09	6.6255e-07	LOC_Os07g08160	early light-induced protein, chloroplast precursor, putative, expressed	AT3G22840	ELIP1	Early light-induced protein 1, chloroplastic	383783116	383783771	+	211	194	35	6	up
TraesCS6D02G117400	38.2212	8.69252	0.75998	4.10508	4.04182e-05	0.00174022	LOC_Os02g05920	phytosulfokine receptor precursor, putative, expressed	AT1G17240	RLP2	Receptor-like protein 2	83158297	83160432	-	75	80	7	7	up
TraesCSU02G111500	21.2313	8.76397	1.01083	3.09802	0.00194817	0.0453158	LOC_Os12g09739	pollen signalling protein with adenylyl cyclase activity, putative, expressed	AT4G27190		Disease resistance protein At4g27190	95982996	95985818	+	47	39	5	3	up
TraesCS6D02G232110LC	26.2843	8.98392	1.12319	2.81994	0.00480322	0.0911584	LOC_Os05g31510	transposon protein, putative, unclassified				183953502	183955118	-	30	78	0	8	up
TraesCS4A01G193500	30.8162	9.07156	0.872712	3.64536	0.000267017	0.00888038	LOC_Os12g29700	retrotransposon protein, putative, unclassified	AT3G09510		Ribonuclease H-like superfamily protein	475389649	475390570	+	66	60	10	2	up
TraesCS2A02G066700	43.6742	9.45929	0.867755	3.73577	0.000187142	0.00653077	LOC_Os12g17600	ribulose bisphosphate carboxylase small chain, chloroplast precursor, putative, expressed	AT1G67090	RBCS-1A	Ribulose bisphosphate carboxylase small chain 1A, chloroplastic	30020825	30021455	-	97	80	1	12	up
TraesCS3D02G485000	20.6246	10.1218	1.05812	3.15598	0.00159962	0.0388434	LOC_Os01g72210	early-responsive to dehydration protein-related, putative, expressed	AT3G54510		CSC1-like protein At3g54510	581939333	581943324	-	31	55	5	2	up
TraesCS5B02G006500	166.983	10.372	0.427086	7.90151	2.75542e-15	8.38471e-13	LOC_Os12g37260	lipoxygenase 2.1, chloroplast precursor, putative, expressed	AT3G45140	LOX2	Lipoxygenase 2, chloroplastic	7706162	7709863	-	428	254	26	26	up
TraesCS5A02G532000	60.6911	10.5153	0.722485	4.69825	2.62398e-06	0.000154799	LOC_Os11g03290	nucleoside-triphosphatase, putative, expressed	AT3G04080	APY1	Apyrase 1	689916542	689918939	-	104	147	3	14	up
TraesCS3B02G072300	24.2598	10.9993	1.03329	3.3479	0.000814267	0.0225652	LOC_Os11g17720	plant protein of unknown function domain containing protein, expressed	AT5G22550		Plant protein of unknown function (DUF247)	43679518	43680828	+	66	34	7	1	up
TraesCS2B02G411600	80.3398	11.1813	0.564238	6.17296	6.70242e-10	8.31074e-08	LOC_Os10g39410	Core histone H2A/H2B/H3/H4 domain containing protein, putative, expressed	AT3G53730		Histone H4	585890214	585890773	+	122	215	14	10	up
TraesCS5A02G097300	51.7742	12.1824	0.687238	5.24815	1.53631e-07	1.20663e-05						138080218	138081189	-	97	120	7	7	up
TraesCS6B02G007400	28.2365	12.4068	0.934061	3.88953	0.000100437	0.00382729	LOC_Os02g01100	transmembrane amino acid transporter protein, putative, expressed	AT2G39130		Transmembrane amino acid transporter family protein	4873125	4877529	+	67	51	6	2	up
TraesCS2B02G510500	39.1796	12.7931	0.818846	4.49082	7.09486e-06	0.000375551	LOC_Os03g22230	POEI47 - Pollen Ole e I allergen and extensin family protein precursor, expressed	AT3G16660		Pollen Ole e 1 allergen and extensin family protein	706567767	706568675	+	97	67	9	2	up
TraesCS3A02G133100	24.6326	13.3792	1.07236	3.48941	0.000484084	0.0146014	LOC_Os01g11160	amino acid permease family protein, putative, expressed	AT2G34960	CAT5	Cationic amino acid transporter 5	110069262	110071298	+	58	46	7	0	up
TraesCS7A02G381100	58.1693	13.4868	0.760018	4.93867	7.86576e-07	5.29909e-05	LOC_Os06g40640	fructose-bisphospate aldolase isozyme, putative, expressed	AT4G26530		Aldolase superfamily protein	556159456	556161075	+	146	96	2	11	up
TraesCS1D02G281200	54.3444	13.8721	0.70157	5.40803	6.37203e-08	5.48326e-06	LOC_Os01g62870	oxidoreductase, aldo/keto reductase family protein, putative, expressed	AT2G37770	AKR4C9	Aldo-keto reductase family 4 member C9	379465616	379473324	-	130	99	11	3	up
TraesCS1D02G436500	14.2229	15.2648	1.41283	2.78315	0.00538332	0.0991218	LOC_Os05g50930	RNA polymerase sigma factor, putative, expressed	AT5G24120	SIGE	RNA polymerase sigma factor sigE, chloroplastic/mitochondrial	484265185	484267313	-	46	13	1	2	up
TraesCS4A02G275200	18.2839	15.3496	1.18625	3.3215	0.000895365	0.0244575	LOC_Os03g49450	conserved hypothetical protein	AT4G02725		unknown protein; FUNCTIONS IN: molecular_function unknown; INVOLVED IN: biological_process unknown; LOCATED IN: chloroplast, membrane; Has 35333 Blast hits to 34131 proteins in 2444 species: Archae - 798; Bacteria - 22429; Metazoa - 974; Fungi - 991 /.../ts - 531; Viruses - 0; Other Eukaryotes - 9610 (source: NCBI BLink).	584523426	584525657	-	33	45	2	2	up
TraesCS6D02G259600	1598.09	15.6428	0.169981	23.3404	1.72594e-120	3.6239e-116	LOC_Os02g48370	ARID/BRIGHT DNA-binding domain-containing protein, putative, expressed	AT2G17410	ARID3	AT-rich interactive domain-containing protein 3	365843464	365849422	-	3159	3666	261	103	up
TraesCS4A02G063600	35.4714	17.9892	0.900166	4.63143	3.63144e-06	0.000207384	LOC_Os07g08160	early light-induced protein, chloroplast precursor, putative, expressed	AT3G22840	ELIP1	Early light-induced protein 1, chloroplastic	60344451	60345114	+	94	57	5	2	up
TraesCS1A02G071400	15.5105	19.6025	1.37917	3.11272	0.00185375	0.0435862	LOC_Os04g25980	cytokinin-O-glucosyltransferase 2, putative, expressed	AT1G22380	UGT85A3	UDP-glycosyltransferase 85A3	53994197	53997369	-	36	31	3	0	up
TraesCS2D02G090600	12.2695	20.9805	1.57502	2.78789	0.00530525	0.0980569			AT1G55540	NUP214	Nuclear pore complex protein NUP214	42853003	42860416	+	39	13	1	1	up
TraesCS6D02G031500	12.7485	21.8939	1.51722	2.93461	0.00333967	0.0685231	LOC_Os01g41170	THION27 - Plant thionin family protein precursor, expressed				13154360	13155277	+	29	26	1	1	up
TraesCS6A02G211100	14.1169	22.0289	1.51903	2.93696	0.00331447	0.0680726	LOC_Os02g39590	GDSL-like lipase/acylhydrolase, putative	AT1G28610		GDSL esterase/lipase At1g28610	383974273	383975472	+	40	20	0	2	up
TraesCS7B01G176800	13.2543	22.8025	1.50883	2.98982	0.0027914	0.0595724	LOC_Os09g04550	retrotransposon protein, putative, unclassified				251145560	251146252	-	34	23	1	1	up
TraesCS2B02G506400	13.3074	22.9198	1.50242	3.00749	0.00263417	0.0571766	LOC_Os12g32520	hypothetical protein				702724446	702727461	-	24	34	1	1	up
TraesCS5B02G462600	14.1859	24.4866	1.49089	3.09475	0.00196982	0.0458025	LOC_Os03g29770	EF hand family protein, expressed	AT2G44310		Calcium-binding EF-hand family protein	638124412	638124891	-	39	22	1	1	up
TraesCS5A02G007900	27.8127	35.0294	1.18453	4.33126	1.48256e-05	0.000707472	LOC_Os12g37260	lipoxygenase 2.1, chloroplast precursor, putative, expressed	AT3G45140	LOX2	Lipoxygenase 2, chloroplastic	4956450	4959906	-	73	49	3	0	up
TraesCS1B02G188400	11.2851	37.9903	1.83678	2.85694	0.00427749	0.0834436	LOC_Os11g24484	estradiol 17-beta-dehydrogenase 12, putative, expressed	AT1G24470	KCR2	Very-long-chain 3-oxoacyl-CoA reductase-like protein At1g24470	336783527	336787205	-	18	32	0	1	up
TraesCS3B02G075000	11.3597	38.1197	1.86036	2.82336	0.00475227	0.0904187	LOC_Os11g33110	Cupin domain containing protein, expressed	AT5G61750		Germin-like protein subfamily 3 member 4	46032672	46033340	-	36	13	0	1	up
TraesCS6A02G094600	12.2114	41.2206	1.81883	2.94986	0.00317913	0.065938	LOC_Os01g41710	chlorophyll A-B binding protein, putative, expressed	AT2G34420	LHB1B2	photosystem II light harvesting complex gene B1B2	61422517	61423317	+	36	17	0	1	up
TraesCS6D02G060800	11.8385	42.7799	1.83262	2.9569	0.00310752	0.0647829	LOC_Os02g15160	OsFBX40 - F-box domain containing protein, expressed	AT3G17540		Putative F-box/kelch-repeat protein At3g17540	28413526	28416041	-	34	18	1	0	up
TraesCS6B02G408000	12.0355	43.4947	1.82114	2.98865	0.00280209	0.0597402	LOC_Os10g08780	expressed protein				682537178	682537498	+	33	20	1	0	up
TraesCS4D02G178100	13.2601	45.0412	1.77599	3.09302	0.00198133	0.0459007	LOC_Os03g20600	expressed protein	AT3G56500		serine-rich protein-related	309627841	309628667	+	35	23	0	1	up
TraesCS1D02G256200	13.542	48.9762	1.77183	3.16847	0.00153242	0.0375447	LOC_Os02g32080	LEML2 - Anther-specific LEM1 family protein precursor, expressed				348713740	348714177	-	34	26	1	0	up
TraesCS6B02G014300	18.4663	63.8329	1.6655	3.60026	0.000317905	0.0102429						8781186	8782425	-	41	41	0	1	up
TraesCS1B02G380700	6.90433	67.0329	2.17219	2.79294	0.00522308	0.0969362	LOC_Os01g51050	jacalin-like lectin domain containing protein, expressed	AT1G73040	JAL19	Jacalin-related lectin 19	613345282	613346281	+	19	12	0	0	up
TraesCS4D02G170700	7.00543	68.0722	2.16098	2.8177	0.00483691	0.0917426	LOC_Os03g22050	CAMK_KIN1/SNF1/Nim1_like.16 - CAMK includes calcium/calmodulin depedent protein kinases, expressed	AT5G58380	CIPK10	CBL-interacting serine/threonine-protein kinase 10	297205484	297206800	-	12	20	0	0	up
TraesCS6A02G365500	7.13324	69.2524	2.15439	2.83782	0.00454221	0.0874164	LOC_Os02g55610	serine-rich protein, putative, expressed	AT5G11090		serine-rich protein-related	593732776	593733550	+	20	12	0	0	up
TraesCS1B02G053700	7.12251	69.2535	2.1979	2.78166	0.0054081	0.099374	LOC_Os06g14810	3-ketoacyl-CoA synthase, putative, expressed	AT1G25450	KCS5	3-ketoacyl-CoA synthase 5	34166848	34168341	-	6	27	0	0	up
TraesCS7D02G274700	7.22909	70.1438	2.19578	2.79274	0.0052264	0.0969693	LOC_Os08g43870	carrier, putative				264319784	264320725	+	26	6	0	0	up
TraesCS6D02G223200	7.26629	70.5867	2.134	2.87785	0.004004	0.079113	LOC_Os02g43410	transposon protein, putative, unclassified, expressed	AT5G53550	YSL3	Metal-nicotianamine transporter YSL3	315245813	315248463	+	15	18	0	0	up
TraesCS3B02G259500	7.31946	71.1749	2.19896	2.79827	0.00513767	0.0956611	LOC_Os01g45350	exostosin family protein, putative, expressed	AT4G16745		Exostosin family protein	417374534	417376305	+	5	29	0	0	up
TraesCS5B02G154200	236.892	71.7503	0.510556	12.0749	1.43323e-33	3.76163e-30	LOC_Os12g33240	mitochondrial ribosomal protein S10, putative, expressed	AT3G22300	RPS10	40S ribosomal protein S10, mitochondrial	283986922	283988591	+	434	631	8	4	up
TraesCS6D02G214100	7.39409	71.7682	2.14643	2.87234	0.00407445	0.0802015	LOC_Os04g44320	transposon protein, putative, unclassified, expressed	AT1G65730	YSL7	Probable metal-nicotianamine transporter YSL7	304294652	304297573	-	23	10	0	0	up
TraesCS5B02G549300	7.58032	73.6947	2.14461	2.89259	0.00382081	0.0764377	LOC_Os03g63280	regulatory protein, putative, expressed	AT1G14590		Nucleotide-diphospho-sugar transferase family protein	701188062	701189661	+	8	27	0	0	up
TraesCS7D02G538200	7.6869	74.5844	2.1664	2.8715	0.00408532	0.0803668	LOC_Os11g34920	stripe rust resistance protein Yr10, putative, expressed	AT5G17680		disease resistance protein (TIR-NBS-LRR class), putative	629322317	629326050	+	28	6	0	0	up
TraesCS1B02G234900	7.71337	75.014	2.21645	2.81039	0.00494812	0.0931507	LOC_Os10g39090	hydrolase, alpha/beta fold family protein, putative, expressed	AT2G40095		Alpha/beta hydrolase related protein	420994227	420995410	+	3	33	0	0	up
TraesCS7A02G464100	7.73482	75.0379	2.22124	2.80453	0.00503893	0.0943807	LOC_Os06g46270	no apical meristem protein, putative, expressed	AT1G56010	NAC021	NAC domain-containing protein 21/22	660495305	660498727	+	31	3	0	0	up
TraesCS2B02G395300	7.8252	76.0634	2.11372	2.95646	0.00311189	0.0648423	LOC_Os02g35810	hypothetical protein				560435169	560436499	+	10	26	0	0	up
TraesCS1D02G039300	7.8891	76.6551	2.09138	2.99338	0.00275904	0.0591934	LOC_Os04g43800	phenylalanine ammonia-lyase, putative, expressed	AT2G37040	PAL1	Phenylalanine ammonia-lyase 1	19000219	19001892	-	14	22	0	0	up
TraesCS6B02G358400	8.08605	78.5793	2.08238	3.0235	0.0024987	0.0549364	LOC_Os02g53050	tetratricopeptide-like helical, putative, expressed	AT1G05750	PDE247	Pentatricopeptide repeat-containing protein At1g05750, chloroplastic	626588736	626591105	-	13	24	0	0	up
TraesCS5A02G132000	8.25106	80.2066	2.08877	3.02841	0.00245843	0.054334						297722117	297722512	+	10	28	0	0	up
TraesCS6B02G465600	8.41081	81.6839	2.05347	3.09329	0.00197951	0.0458887	LOC_Os02g11830	coatomer subunit beta, putative, expressed	AT1G79990		Coatomer subunit beta'-1	716297485	716310293	+	20	18	0	0	up
TraesCS7A02G517300	8.43203	81.9802	2.09567	3.03349	0.00241742	0.0535986						701570831	701571157	-	8	31	0	0	up
TraesCS6A02G151400	8.44801	82.1294	2.0856	3.0494	0.00229296	0.0515465						135433252	135433869	-	9	30	0	0	up
TraesCS5B02G117300	8.47471	82.2744	2.05977	3.08887	0.00200917	0.0464433	LOC_Os01g62430	C2 domain containing protein, putative, expressed	AT3G55470		Calcium-dependent lipid-binding (CaLB domain) family protein	206757736	206763832	-	24	14	0	0	up
TraesCS5A02G142500	8.46399	82.2782	2.07724	3.06293	0.00219178	0.0496978	LOC_Os11g03440	myb-like DNA-binding domain containing protein, putative, expressed	AT1G08810	MYB60	myb domain protein 60	316085021	316086110	+	10	29	0	0	up
TraesCS4B02G361600	8.50666	82.5705	2.06734	3.08008	0.00206947	0.0475231	LOC_Os10g29310	MBTB51 - Bric-a-Brac, Tramtrack, Broad Complex BTB domain with Meprin and TRAF Homology MATH domain, expressed	AT2G39760	BPM3	BTB/POZ and MATH domain-containing protein 3	650886448	650887718	+	26	12	0	0	up
TraesCS1A02G306700	8.54386	83.0185	2.04923	3.11111	0.00186388	0.0437265	LOC_Os07g18510	OsFBLD5 - F-box, LRR and FBD domain containing protein, expressed	AT5G03100		F-box protein At5g03100	498666906	498668633	-	15	24	0	0	up
TraesCS3A02G387800	8.70887	84.6466	2.05225	3.12018	0.00180742	0.0427845	LOC_Os01g65680	4,5-DOPA dioxygenase extradiol, putative, expressed	AT4G15093	LIGB	Extradiol ring-cleavage dioxygenase	636697748	636699311	+	12	28	0	0	up
TraesCS6D02G296300	8.77277	85.238	2.03413	3.15291	0.00161652	0.0391482	LOC_Os02g52000	phosphate-induced protein 1 conserved region domain containing protein, expressed	AT4G08950	EXO	Protein EXORDIUM	407527245	407528192	+	16	24	0	0	up
TraesCSU02G182900	8.80472	85.533	2.02941	3.16269	0.00156318	0.0381498	LOC_Os02g18740	retrotransposon protein, putative, unclassified	ATMG00310	ORF154	Uncharacterized mitochondrial protein AtMg00310	2075762	2077522	-	18	22	0	0	up
TraesCS1B02G068100	8.86337	85.9899	2.13821	3.00536	0.00265263	0.0573992	LOC_Os05g02790	KIP1, putative, expressed	AT2G22560	NET2D	Protein NETWORKED 2D	52903646	52908861	+	35	4	0	0	up
TraesCS7A02G102700	9.10277	88.4926	2.04573	3.16146	0.00156982	0.0382822	LOC_Os06g36840	cysteine synthase, putative, expressed	AT3G59760	OASC	Cysteine synthase, mitochondrial	63082116	63084464	+	10	32	0	0	up
TraesCS3D02G017000	9.45423	91.748	2.03608	3.20203	0.00136463	0.0343008	LOC_Os01g03170	seven in absentia protein family protein, expressed	AT5G53360		TRAF-like superfamily protein	5856821	5858004	-	32	10	0	0	up
TraesCS1A02G562810LC	9.49143	92.1913	1.99186	3.27662	0.00105059	0.0277819	LOC_Os10g19270	retrotransposon protein, putative, Ty3-gypsy subclass, expressed				561389195	561390957	+	21	22	0	0	up
TraesCS3D02G032300	26.2221	95.0009	1.59471	4.1198	3.79205e-05	0.00164392	LOC_Os11g24170	CC-NBS-LRR protein, putative	AT3G44670		Disease resistance protein (TIR-NBS-LRR class) family	11815915	11818041	-	68	49	1	0	up
TraesCS5A02G503800	10.8701	105.66	1.95308	3.4424	0.000576586	0.0169276	LOC_Os05g46480	late embryogenesis abundant protein, group 3, putative, expressed	AT1G52690		Late embryogenesis abundant protein (LEA) family protein	669582550	669583203	-	14	36	0	0	up
TraesCS7D02G454300	10.9447	106.247	1.94251	3.46524	0.000529752	0.0157923	LOC_Os04g32550	defender against cell death 1, putative, expressed	AT1G32210	DAD1	Dolichyl-diphosphooligosaccharide--protein glycosyltransferase subunit DAD1	573696532	573697662	-	32	17	0	0	up
TraesCS5A02G056600	31.6414	111.407	1.5477	4.39342	1.1158e-05	0.000557812	LOC_Os03g39650	cytochrome P450, putative, expressed	AT3G26330	CYP71B37	Cytochrome P450 71B37	52711257	52712873	+	66	76	0	1	up
TraesCS2A02G112000	11.8444	114.978	1.91121	3.58162	0.000341474	0.0108798	LOC_Os05g04750	OsFBX157 - F-box domain containing protein, expressed	AT5G07610		F-box protein At5g07610	63153368	63154144	-	35	18	0	0	up
TraesCS6A02G310900	11.9615	116.163	1.89185	3.62608	0.000287761	0.00942593	LOC_Os07g33200	expressed protein				546942159	546944276	-	29	25	0	0	up
TraesCS6B02G001300	12.0413	116.901	1.89924	3.61679	0.000298275	0.00971476	LOC_Os11g39450	cysteine-rich receptor-like protein kinase 7 precursor, putative, expressed	AT4G23230	CRK15	cysteine-rich RLK (RECEPTOR-like protein kinase) 15	728447	731986	-	34	20	0	0	up
TraesCS7D01G120100	13.3082	129.338	1.86284	3.76575	0.000166048	0.00587936	LOC_Os03g12490	transposon protein, putative, unclassified	AT5G18960	FRS12	Protein FAR1-RELATED SEQUENCE 12	74465550	74467039	-	20	41	0	0	up
TraesCS1A02G030900	13.4679	130.814	1.84507	3.81091	0.000138457	0.00507945	LOC_Os11g10640	protein kinase domain containing protein, expressed	AT5G55830	LECRKS7	Probable L-type lectin-domain containing receptor kinase S.7	14253496	14256373	-	30	31	0	0	up
TraesCS7D02G179000	13.6329	132.444	1.84178	3.82741	0.000129499	0.00477866	LOC_Os06g11610	heat shock 22 kDa protein, mitochondrial precursor, putative, expressed	AT5G51440	HSP23	23.5 kDa heat shock protein, mitochondrial	132135777	132136539	+	27	35	0	0	up
TraesCS7D02G116200	13.7927	133.919	1.84361	3.83227	0.000126964	0.00469762	LOC_Os06g06440	ABC transporter, ATP-binding protein, putative, expressed	AT3G59140	ABCC10	ABC transporter C family member 10	71353691	71363523	+	37	25	0	0	up
TraesCS3D02G171300	14.2131	138.197	1.89894	3.74449	0.00018076	0.00632559	LOC_Os01g14010	ZOS1-05 - C2H2 zinc finger protein, expressed	AT1G03840	MGP	Zinc finger protein MAGPIE	151901509	151903094	+	10	56	0	0	up
TraesCS1A02G288910LC	14.4155	139.987	1.82372	3.90913	9.26289e-05	0.00357772	LOC_Os10g21850	retrotransposon protein, putative, unclassified	AT3G42140		zinc ion binding;nucleic acid binding	307485636	307486505	-	36	29	0	0	up
TraesCS2A02G416300	2041.56	148.737	0.976125	7.39313	1.43417e-13	3.29701e-11	LOC_Os10g39410	Core histone H2A/H2B/H3/H4 domain containing protein, putative, expressed	AT3G53730		Histone H4	672745757	672746301	-	3893	5338	10	33	up
TraesCS3B02G225800	19.7974	192.222	1.73258	4.37881	1.19328e-05	0.000591381	LOC_Os01g35184	CAMK_KIN1/SNF1/Nim1_like.10 - CAMK includes calcium/calmodulin depedent protein kinases, expressed	AT4G24400	CIPK8	CBL-interacting serine/threonine-protein kinase 8	312148456	312189370	+	53	36	0	0	up
TraesCS3B02G322000	21.554	209.395	1.70479	4.52261	6.10812e-06	0.000329975	LOC_Os01g52230	phosphoethanolamine/phosphocholine phosphatase, putative, expressed	AT1G73010	PS2	Inorganic pyrophosphatase 1	521476243	521477070	+	43	55	0	0	up
TraesCS7B02G204800	22.7359	220.657	1.73759	4.48073	7.43898e-06	0.000391137	LOC_Os08g05520	myb-like DNA-binding domain containing protein, putative, expressed	AT1G63910	AtMYB103	myb domain protein 103	375189753	375191995	+	77	24	0	0	up
TraesCS2B02G423200	28.3625	275.543	1.64565	4.92579	8.40217e-07	5.64235e-05	LOC_Os07g10740	polygalacturonase, putative	AT3G57510	ADPG1	Polygalacturonase ADPG1	608539868	608542004	+	56	73	0	0	up
TraesCS6A02G151500	37.311	362.403	1.59805	5.3199	1.03822e-07	8.52638e-06	LOC_Os10g42910	transposon protein, putative, unclassified				135435568	135439595	+	83	86	0	0	up
TraesCS2B02G255800	148.275	1440.14	1.48408	7.06968	1.55292e-12	3.08576e-10	LOC_Os07g30210	integral membrane protein DUF6 domain containing protein, expressed	AT5G47470		WAT1-related protein At5g47470	296003867	296005548	+	338	333	0	0	up
